# Supplementary material for: Exploring the prognostic role of microbial and genetic markers in lung squamous cell carcinoma
Source: Sci Rep. 2025 Feb 6;15:4499. doi: 10.1038/s41598-025-88120-2 (PMC11802751; doi:10.1038/s41598-025-88120-2)
Supplement: Supplementary file 4 — Supplementary Material 4 [file 41598_2025_88120_MOESM4_ESM.xlsx]

## Sheet: Table S1
Table S1: Univariate Cox regression analysis result of the microbial Genus-level abundance data.
geneName	coef	exp(coef)[HR]	se(coef)	Z[coef/se]	Pr(>|Z|)[pval]	lower.95	upper.95	Likelihood ratio test	Wald test	Log rank test
Acetobacterium	243.478	5.51246e+105	107.12	2.27295	0.0230294	363471783924421	8.36027e+196	1.32921e-16	7.54748e-19	2.65336e-25
Azotobacter	3.54173	34.5265	1.53961	2.3004	0.0214255	1.68901	705.784	1.32921e-16	7.54748e-19	2.65336e-25
Bradyrhizobium	7.38599	1613.22	6.97932	1.05827	0.289933	0.00184878	1.40767e+09	1.32921e-16	7.54748e-19	2.65336e-25
Buchnera	88.875	3.96215e+38	34.1753	2.60057	0.00930699	3.22037e+09	4.8748e+67	1.32921e-16	7.54748e-19	2.65336e-25
Candidatus Carsonella	33.6304	403171953048545	83.3637	0.403417	0.686641	4.42744e-57	3.67137e+85	1.32921e-16	7.54748e-19	2.65336e-25
Carnobacterium	57.8396	1.31656e+25	36.0388	1.60493	0.10851	2.77424e-06	6.24792e+55	1.32921e-16	7.54748e-19	2.65336e-25
Corynebacterium	-17.0027	4.12866e-08	4.3455	-3.91272	9.12627e-05	8.2587e-12	0.000206399	1.32921e-16	7.54748e-19	2.65336e-25
Delftia	82.1572	4.79071e+35	29.8182	2.75527	0.00586439	1.99115e+10	1.15265e+61	1.32921e-16	7.54748e-19	2.65336e-25
Desmospora	100.245	3.43522e+43	27.6238	3.62894	0.000284589	1.05315e+20	1.12052e+67	1.32921e-16	7.54748e-19	2.65336e-25
Dinoroseobacter	249.158	1.61393e+108	87.5052	2.84735	0.0044085	5.28837e+33	4.92546e+182	1.32921e-16	7.54748e-19	2.65336e-25
Dokdonia	103.372	7.83491e+44	35.6552	2.89923	0.00374086	350195296000034	1.7529e+75	1.32921e-16	7.54748e-19	2.65336e-25
Fibrella	64.1639	7.34572e+27	33.9806	1.88825	0.0589919	0.0874431	6.17082e+56	1.32921e-16	7.54748e-19	2.65336e-25
Jonesia	102.402	2.96963e+44	32.6263	3.13864	0.00169735	5.02505e+16	1.75495e+72	1.32921e-16	7.54748e-19	2.65336e-25
Lautropia	39.487	1.4092e+17	12.6859	3.11268	0.00185398	2.24263e+06	8.85504e+27	1.32921e-16	7.54748e-19	2.65336e-25
Leptolyngbya	-10.5507	2.61751e-05	4.66669	-2.26085	0.0237682	2.78997e-09	0.245572	1.32921e-16	7.54748e-19	2.65336e-25
Methylibium	45.2252	4.37557e+19	20.3738	2.21977	0.0264347	198.97	9.62237e+36	1.32921e-16	7.54748e-19	2.65336e-25
Mycoplasma	-141.714	2.84776e-62	54.2991	-2.60987	0.00905754	1.71813e-108	4.7201e-16	1.32921e-16	7.54748e-19	2.65336e-25
Nocardioides	82.2129	5.06521e+35	25.6967	3.19936	0.00137735	6.78473e+13	3.78149e+57	1.32921e-16	7.54748e-19	2.65336e-25
Nocardiopsis	30.7197	2.19484e+13	11.6232	2.64297	0.00821832	2803.63	1.71824e+23	1.32921e-16	7.54748e-19	2.65336e-25
Parascardovia	99.6721	1.93664e+43	57.3909	1.73672	0.0824362	2.72769e-06	1.375e+92	1.32921e-16	7.54748e-19	2.65336e-25
Pasteurella	161.717	1.70871e+70	62.0687	2.60545	0.00917549	2.50996e+17	1.16324e+123	1.32921e-16	7.54748e-19	2.65336e-25
Peptostreptococcus	33.8846	519876281018741	39.8581	0.85013	0.395253	6.14587e-20	4.39761e+48	1.32921e-16	7.54748e-19	2.65336e-25
Planktomarina	133.171	6.84544e+57	75.415	1.76584	0.0774225	4.38568e-07	1.06848e+122	1.32921e-16	7.54748e-19	2.65336e-25
Proteus	387.743	2.48128e+168	81.5989	4.75182	2.01596e-06	8.66116e+98	7.10844e+237	1.32921e-16	7.54748e-19	2.65336e-25
Salinispora	29.0304	4.0525e+12	19.1014	1.5198	0.128561	0.000223133	7.36006e+28	1.32921e-16	7.54748e-19	2.65336e-25
Thermacetogenium	234.863	9.98885e+101	122.728	1.91368	0.0556607	0.00341363	2.9229e+206	1.32921e-16	7.54748e-19	2.65336e-25
Yersinia	59.2232	5.25194e+25	29.1468	2.0319	0.0421641	8.13856	3.38915e+50	1.32921e-16	7.54748e-19	2.65336e-25
