# Supplementary material for: Exploring the prognostic role of microbial and genetic markers in lung squamous cell carcinoma
Source: Sci Rep. 2025 Feb 6;15:4499. doi: 10.1038/s41598-025-88120-2 (PMC11802751; doi:10.1038/s41598-025-88120-2)
Supplement: Supplementary file 5 — Supplementary Material 5 [file 41598_2025_88120_MOESM5_ESM.xlsx]

## Sheet: Table S2
Table S2: Multivariate Cox regression analysis result of the microbial Genus-level abundance data.
geneName	coef	exp(coef)[HR]	se(coef)	Z[coef/se]	Pr(>|Z|)[pval]	lower.95	upper.95	Likelihood ratio test	Wald test	Log rank test
Acetobacterium	191.033	9.2166e+82	93.8146	2.03628	0.0417221	1286.47	6.60302e+162	0.0867925	0.0417221	0.03115
Alcanivorax	60.4785	1.84275e+26	29.6093	2.04255	0.0410969	11.5345	2.94398e+51	0.0810313	0.0410969	0.0348818
Amycolicicoccus	128.889	9.45422e+55	51.607	2.4975	0.0125072	1.11596e+12	8.00948e+99	0.0472646	0.0125072	0.0064606
Arsenophonus	79.8807	4.91747e+34	38.5294	2.07324	0.03815	78.6064	3.07628e+67	0.083271	0.03815	0.0321666
Azotobacter	2.87277	17.6859	1.45851	1.96965	0.0488782	1.01423	308.401	0.0594899	0.0488782	0.0486602
Bosea	119.418	7.28907e+51	58.6739	2.03529	0.0418221	83.0506	6.39737e+101	0.109906	0.0418221	0.0248172
Bradyrhizobium	16.0879	9.70241e+06	6.46575	2.48817	0.0128403	30.4243	3.09413e+12	0.0216899	0.0128403	0.0121231
Buchnera	64.2217	7.78305e+27	31.2106	2.05769	0.0396199	21.1175	2.86852e+54	0.0719285	0.0396199	0.0342179
Candidatus Carsonella	148.159	2.21115e+64	63.3152	2.34002	0.0192825	2.82269e+10	1.73211e+118	0.0639261	0.0192825	0.0098149
Candidatus Curculioniphilus	208.512	3.59314e+90	68.6564	3.03703	0.00238919	1.30338e+32	9.90551e+148	0.0388286	0.00238919	9.87665e-06
Candidatus Portiera	101.068	7.82155e+43	47.4393	2.13047	0.0331329	3257.25	1.87817e+84	0.0769007	0.0331329	0.0242076
Candidatus Steffania	409.39	6.24788e+177	193.961	2.11068	0.0347996	4.96507e+12	Inf	0.114878	0.0347996	0.0112812
Carnobacterium	60.6298	2.14388e+26	30.0666	2.01652	0.0437459	5.47596	8.39345e+51	0.0710922	0.0437459	0.0397869
Chthoniobacter	571.215	1.1905e+248	156.273	3.65524	0.000256946	1.13683e+115	Inf	0.0177767	0.000256946	2.25794e-10
Corynebacterium	-9.6562	6.40277e-05	3.55786	-2.71405	0.00664664	5.99674e-08	0.0683629	0.00337662	0.00664664	0.0075396
Cryptobacterium	714.609	Inf	282.195	2.53233	0.0113309	1.40024e+70	Inf	0.0706253	0.0113309	0.00100393
Dehalogenimonas	159.906	2.794e+69	73.6199	2.17205	0.0298522	6.03713e+06	1.29307e+132	0.0673135	0.0298522	0.0222071
Delftia	64.8709	1.48966e+28	27.7025	2.3417	0.019196	39147.6	5.66852e+51	0.0343092	0.019196	0.0171897
Desmospora	84.1763	3.60832e+36	24.8437	3.38824	0.000703427	2572383568292510	5.06143e+57	0.0135976	0.000703427	5.84326e-05
Desulfuromonas	181.108	4.50884e+78	66.7794	2.71203	0.00668724	6.47689e+21	3.13879e+135	0.0587772	0.00668724	0.000298571
Dinoroseobacter	209.921	1.47011e+91	87.6822	2.39411	0.0166608	3.40539e+16	6.34649e+165	0.0575114	0.0166608	0.00784285
Dokdonia	110.478	9.54505e+47	32.7226	3.37618	0.000734986	1.33738e+20	6.81242e+75	0.00931567	0.000734986	0.000176022
Dysgonomonas	174.975	9.78292e+75	88.372	1.97998	0.0477061	5.86284	1.63241e+151	0.111941	0.0477061	0.0302342
Epulopiscium	246.505	1.13704e+107	90.5897	2.72111	0.00650623	8.82355e+29	1.46523e+184	0.056626	0.00650623	0.000234892
Fibrella	60.7322	2.37501e+26	30.1611	2.01359	0.0440522	5.04062	1.11904e+52	0.0811657	0.0440522	0.0379774
Fischerella	438.766	3.5774e+190	210.082	2.08854	0.036749	5.38404e+11	Inf	0.117817	0.036749	0.0124935
Fretibacterium	169.5	4.09996e+73	63.5713	2.66629	0.00766926	3.16824e+19	5.30568e+127	0.0603752	0.00766926	0.000368204
Jonesia	86.3479	3.16519e+37	33.0184	2.61514	0.00891908	2.48341e+09	4.03415e+65	0.0299534	0.00891908	0.00572337
Lautropia	36.7844	9446639387792610	13.1252	2.80258	0.00506958	63544.8	1.40435e+27	0.0246345	0.00506958	0.00311878
Leptolyngbya	-10.2237	3.6299e-05	4.64953	-2.19887	0.0278869	4.00139e-09	0.329291	0.00140446	0.0278869	0.0105025
Leptospirillum	91.1414	3.82114e+39	35.8014	2.54575	0.0109043	1.28231e+09	1.13866e+70	0.0385047	0.0109043	0.00673087
Luteolibacter	542.648	4.66919e+235	262.553	2.06682	0.0387513	1.52765e+12	Inf	0.120771	0.0387513	0.0137815
Magnetococcus	166.507	2.05636e+72	60.9679	2.73106	0.00631307	2.61294e+20	1.61833e+124	0.0331514	0.00631307	0.00395418
Methylibium	41.8577	1.50856e+18	17.1828	2.43602	0.0148499	3568.79	6.37683e+32	0.0320575	0.0148499	0.0160822
Microbacterium	29.6173	7.2883e+12	14.9038	1.98723	0.0468967	1.5014	3.53798e+25	0.070559	0.0468967	0.0451721
Mycoplasma	-121.362	1.96382e-53	51.3771	-2.36218	0.0181678	3.63741e-97	1.06026e-09	0.00242213	0.0181678	0.0124261
Nocardioides	57.7466	1.19953e+25	24.3955	2.36709	0.0179284	20582	6.99098e+45	0.0383769	0.0179284	0.0154711
Nocardiopsis	22.2911	4.79602e+09	10.5495	2.11299	0.0346014	5.02474	4.57772e+18	0.0493593	0.0346014	0.0340971
Owenweeksia	310.364	6.15399e+134	143.986	2.15551	0.0311218	1.69056e+12	2.24018e+257	0.109012	0.0311218	0.0122918
Parascardovia	136.139	1.33157e+59	49.9388	2.72611	0.00640851	4.13385e+16	4.2892e+101	0.0228878	0.00640851	0.00415229
Pasteurella	150.611	2.56717e+65	58.7571	2.56328	0.0103689	2484784131511900	2.65229e+115	0.0469214	0.0103689	0.0039815
Peptostreptococcus	68.9085	8.44461e+29	34.0485	2.02383	0.0429872	8.79941	8.10412e+58	0.06865	0.0429872	0.0391905
Planktomarina	140.281	8.37966e+60	70.7567	1.98258	0.0474143	4.9545	1.41727e+121	0.0964416	0.0474143	0.0361393
Proteus	269.523	1.12852e+117	77.2788	3.48768	0.000487235	1.87378e+51	6.79678e+182	0.00749703	0.000487235	6.07876e-05
Rhodocyclus	739.861	Inf	313.966	2.3565	0.0184482	1.17211e+54	Inf	0.0866171	0.0184482	0.0031067
Rhodomicrobium	75.0136	3.7844e+32	36.4648	2.05715	0.0396717	34.6023	4.13893e+63	0.0811719	0.0396717	0.0342412
Salinispora	37.8898	2.85326e+16	17.1433	2.21018	0.0270924	72.9372	1.11618e+31	0.0522297	0.0270924	0.0242059
Sideroxydans	110.366	8.5416e+47	50.3797	2.19069	0.028474	111758	6.52831e+90	0.0624586	0.028474	0.0221673
Sporosarcina	33.0158	218055573628793	16.1428	2.04523	0.0408319	3.9609	1.20044e+28	0.0609129	0.0408319	0.0400852
Tepidanaerobacter	118.811	3.97133e+51	56.8529	2.0898	0.0366361	1605.77	9.82173e+99	0.115779	0.0366361	0.0227259
Terrisporobacter	91.07	3.55805e+39	33.7511	2.69828	0.00696989	6.64025e+10	1.90651e+68	0.0583341	0.00696989	0.000291533
Thermacetogenium	268.2	3.0031e+116	118.296	2.26719	0.0233789	6075921379553520	1.48432e+217	0.0699331	0.0233789	0.0122526
Thiocystis	84.7135	6.17446e+36	38.0541	2.22613	0.0260052	25055.5	1.52158e+69	0.0526639	0.0260052	0.0211394
Yersinia	50.2255	6.49634e+21	24.0575	2.08772	0.0368227	21.6198	1.95203e+42	0.0607334	0.0368227	0.0357895
Yokenella	494.271	4.55997e+214	175.412	2.81776	0.00483596	2.22648e+65	Inf	0.0504885	0.00483596	9.9241e-05
