# Supplementary material for: Exploring the prognostic role of microbial and genetic markers in lung squamous cell carcinoma
Source: Sci Rep. 2025 Feb 6;15:4499. doi: 10.1038/s41598-025-88120-2 (PMC11802751; doi:10.1038/s41598-025-88120-2)
Supplement: Supplementary file 6 — Supplementary Material 6 [file 41598_2025_88120_MOESM6_ESM.xlsx]

## Sheet: Table S5
Table S5: Multivariate Cox regression analysis result of the training dataset.
geneName	coef	exp(coef)[HR]	se(coef)	Z[coef/se]	Pr(>|Z|)[pval]	lower.95	upper.95	Likelihood ratio test	Wald test	Log rank test
C9orf131	0.153909	1.16638	0.0775918	1.98357	0.0473035	1.00183	1.35796	4.40924e-06	4.50032e-06	2.36993e-06
SSX5	0.158335	1.17156	0.0765213	2.06916	0.0385311	1.00839	1.36113	4.40924e-06	4.50032e-06	2.36993e-06
SLN	0.116427	1.12348	0.0545453	2.13451	0.0328014	1.00957	1.25024	4.40924e-06	4.50032e-06	2.36993e-06
SPIN2B	-0.134026	0.874568	0.117562	-1.14004	0.254269	0.694583	1.10119	4.40924e-06	4.50032e-06	2.36993e-06
PCDHA4	0.0235525	1.02383	0.0398096	0.591628	0.5541	0.946984	1.10692	4.40924e-06	4.50032e-06	2.36993e-06
FAM178B	0.00689434	1.00692	0.0451662	0.152644	0.878679	0.921613	1.10012	4.40924e-06	4.50032e-06	2.36993e-06
PIN4	-0.155912	0.855634	0.157381	-0.990671	0.321846	0.628529	1.1648	4.40924e-06	4.50032e-06	2.36993e-06
ARHGEF38	0.0654194	1.06761	0.0531899	1.22992	0.218727	0.961913	1.18491	4.40924e-06	4.50032e-06	2.36993e-06
OTX2	-0.0378137	0.962892	0.0366237	-1.03249	0.301842	0.896197	1.03455	4.40924e-06	4.50032e-06	2.36993e-06
ART3	0.0714181	1.07403	0.0463238	1.54172	0.123143	0.980812	1.17611	4.40924e-06	4.50032e-06	2.36993e-06
FAM110A	0.239312	1.27037	0.120502	1.98595	0.0470384	1.00314	1.60881	4.40924e-06	4.50032e-06	2.36993e-06
VAT1	-0.0084466	0.991589	0.126083	-0.0669925	0.946588	0.774479	1.26956	4.40924e-06	4.50032e-06	2.36993e-06
GNAT1	-0.218876	0.803422	0.114178	-1.91696	0.0552425	0.642325	1.00492	4.40924e-06	4.50032e-06	2.36993e-06
EPDR1	0.0736349	1.07641	0.0631575	1.16589	0.243658	0.951085	1.21826	4.40924e-06	4.50032e-06	2.36993e-06
RASAL2	0.125427	1.13363	0.120823	1.03811	0.299221	0.894597	1.43654	4.40924e-06	4.50032e-06	2.36993e-06
AGL	-0.225745	0.797922	0.136432	-1.65463	0.0979988	0.610702	1.04254	4.40924e-06	4.50032e-06	2.36993e-06
CCNO	-0.0886774	0.915141	0.0644149	-1.37666	0.168617	0.806599	1.03829	4.40924e-06	4.50032e-06	2.36993e-06
ZNF727	0.0625506	1.06455	0.0553114	1.13088	0.258105	0.955178	1.18644	4.40924e-06	4.50032e-06	2.36993e-06
ZNF415	-0.0113623	0.988702	0.0545756	-0.208194	0.835078	0.888404	1.10032	4.40924e-06	4.50032e-06	2.36993e-06
CAMK2G	0.185964	1.20438	0.161559	1.15106	0.249707	0.877494	1.65304	4.40924e-06	4.50032e-06	2.36993e-06
MINK1	0.150356	1.16225	0.170964	0.879459	0.379153	0.831331	1.62489	4.40924e-06	4.50032e-06	2.36993e-06
FGF11	-0.107404	0.898163	0.058595	-1.83299	0.0668039	0.800717	1.00747	4.40924e-06	4.50032e-06	2.36993e-06
GDF3	0.0516337	1.05299	0.105322	0.490248	0.623958	0.856593	1.29442	4.40924e-06	4.50032e-06	2.36993e-06
