# Supplementary material for: Exploring the prognostic role of microbial and genetic markers in lung squamous cell carcinoma
Source: Sci Rep. 2025 Feb 6;15:4499. doi: 10.1038/s41598-025-88120-2 (PMC11802751; doi:10.1038/s41598-025-88120-2)
Supplement: Supplementary file 7 — Supplementary Material 7 [file 41598_2025_88120_MOESM7_ESM.xlsx]

## Sheet: Table S3
Table S3: The result of the XGBOOST screening.
Feature	Gain	Cover	Frequency
C9orf131	0.0558125	0.0766932	0.0215736
CARD11	0.0172642	0.00984722	0.00444162
ARSJ	0.0140706	0.0145736	0.00824873
CCDC39	0.0138675	0.00543951	0.00253807
SPAG9	0.0138479	0.0126774	0.00317259
LCOR	0.013446	0.00183788	0.00126904
SSX5	0.0132611	0.00563338	0.00253807
TRIM41	0.0130847	0.00443495	0.00126904
GPR173	0.0126092	0.00960285	0.00380711
HACE1	0.0114492	0.0267317	0.00571066
UCHL3	0.0107757	0.00662236	0.00253807
THSD4	0.0100804	0.007767	0.00380711
SCAMP4	0.0100533	0.00789573	0.00317259
CATSPER1	0.00934577	0.00168439	0.00126904
FAM181A	0.00934322	0.00290502	0.00126904
HLX	0.00918225	0.00169832	0.00190355
KIAA1549	0.00900361	0.0075696	0.00126904
PPEF1	0.00883123	0.00129911	0.00190355
SHKBP1	0.00861192	0.00488831	0.00190355
VRK3	0.00856316	0.00341896	0.00190355
ACAD8	0.00814548	0.00416804	0.000634518
KYNU	0.00808043	0.00323377	0.00380711
PI15	0.00806687	0.00180332	0.00126904
NOMO2	0.00795691	0.0117741	0.00380711
CHD1L	0.00783277	0.00305979	0.00126904
RBPJL	0.00738114	0.00255423	0.00126904
STRA6	0.00713707	0.0101067	0.00634518
CRNN	0.00708851	0.00160141	0.000634518
ARSK	0.00707176	0.00464959	0.00317259
GSTM2	0.00694606	0.000848039	0.00126904
ATP6V0D2	0.00686564	0.00126937	0.00253807
YDJC	0.00670283	0.00453517	0.00190355
ZNF688	0.00653287	0.00286127	0.00126904
ZBTB41	0.00653228	0.00302732	0.000634518
PTTG1IP	0.00639032	0.00226994	0.00380711
RPS6KB1	0.00612989	0.00114073	0.000634518
ZNF414	0.00609903	0.00185304	0.000634518
WDR72	0.00599414	0.00225981	0.00126904
IGSF10	0.00584358	0.00325004	0.00190355
KANK4	0.00580002	0.0053033	0.00126904
THAP4	0.00563473	0.000680049	0.000634518
PLEKHH1	0.00562189	0.000921357	0.000634518
CENPP	0.00561265	0.000965231	0.000634518
EIF2S3	0.0054486	0.00185132	0.000634518
ZNF185	0.00537764	0.00142591	0.000634518
ATG4A	0.00505341	0.00398842	0.000634518
CUL4A	0.00498121	0.000658112	0.000634518
MNS1	0.00489113	0.00473872	0.00253807
CCND3	0.00486527	0.000723924	0.000634518
DGKH	0.00478237	0.0012958	0.00126904
RAMP1	0.00476496	0.00158509	0.00126904
ZBTB11	0.00472054	0.00207155	0.00126904
CSNK1G3	0.00457013	0.00109292	0.000634518
INO80D	0.00451258	0.000545081	0.00126904
CMPK1	0.00445242	0.00220411	0.00126904
MUSK	0.00430526	0.0187836	0.0139594
MOXD1	0.00427514	0.000654756	0.000634518
FMO4	0.00424451	0.000808832	0.00126904
RNF214	0.00397601	0.00281073	0.00126904
ISG20	0.00392557	0.00395575	0.00126904
GNAL	0.00390945	0.0034361	0.000634518
CCT8	0.00390682	0.00114505	0.00126904
GLUL	0.00375855	0.00102446	0.000634518
SLC26A2	0.00374691	0.00201187	0.000634518
SCLT1	0.00370749	0.00086168	0.000634518
TCF12	0.0036937	0.00210214	0.00126904
SLN	0.00363389	0.00060794	0.000634518
SIGLEC16	0.00362036	0.00142424	0.000634518
ZNF280A	0.00355338	0.0067804	0.00380711
PLEKHA2	0.00348088	0.00719698	0.00253807
DHX58	0.00338552	0.00621842	0.00190355
PRR16	0.00337224	0.00395864	0.00126904
SLC35C1	0.0032717	0.00143942	0.000634518
C1orf53	0.00325757	0.00256748	0.00190355
ACYP1	0.00324631	0.000711899	0.000634518
NPNT	0.0032115	0.00125041	0.000634518
MCL1	0.00319211	0.00285045	0.000634518
TSKU	0.00312487	0.00167846	0.000634518
NCOA7	0.00308135	0.00250985	0.00190355
ADCK5	0.00306552	0.000407254	0.000634518
DAAM2	0.00305271	0.000577913	0.000634518
POMT2	0.00301751	0.00143395	0.000634518
GDE1	0.0030009	0.0011912	0.000634518
MAP3K9	0.00293822	0.00261927	0.00126904
WDR43	0.0029237	0.00167365	0.000634518
POM121C	0.00292134	0.00548848	0.000634518
OVOL2	0.00291737	0.00450331	0.00634518
WFIKKN1	0.00284505	0.00160748	0.000634518
SPATA12	0.00283868	0.00230487	0.00190355
HAT1	0.00283725	0.000712337	0.000634518
ABRA	0.00281979	0.000758399	0.000634518
DMAP1	0.00281262	0.00160581	0.000634518
MLH1	0.00278008	0.00168148	0.000634518
NLGN4Y	0.00271614	0.00343535	0.000634518
SGIP1	0.0027092	0.000566943	0.000634518
GPX4	0.00265065	0.00268825	0.000634518
FZD4	0.00264489	0.000625105	0.000634518
CC2D1B	0.00261146	0.00184702	0.000634518
SUPT4H1	0.00260563	0.00261677	0.00190355
MMP19	0.00259498	0.00246833	0.000634518
OMA1	0.00252875	0.00118578	0.00126904
ADAM7	0.00252639	0.00253079	0.00126904
INPP5K	0.00252257	0.0027257	0.00126904
PFKFB1	0.00250059	0.00931499	0.00444162
NCOR1	0.00240884	0.00751843	0.00317259
CUL1	0.00238487	0.00152519	0.000634518
MEST	0.0023783	0.00251841	0.00126904
ELF3	0.00236222	0.000794679	0.000634518
FUT2	0.00234036	0.00130319	0.000634518
NEU4	0.00232181	0.0027593	0.00253807
APC	0.00232073	0.00130553	0.000634518
MARVELD2	0.00231777	0.00169754	0.00126904
OXTR	0.00230603	0.000993129	0.000634518
KDELR1	0.00229459	0.00280131	0.00126904
TMEM183A	0.00226739	0.00264517	0.00190355
MCOLN2	0.00222203	0.000901207	0.000634518
GPR157	0.00213613	0.00214967	0.00126904
MSH4	0.00213356	0.00442792	0.00317259
FGF13	0.00213101	0.000815827	0.000634518
ZNF320	0.00213017	0.00103221	0.000634518
RARRES1	0.00212542	0.00507611	0.00126904
CDCP2	0.00208912	0.00117631	0.000634518
ZNF266	0.00208291	0.00789463	0.00444162
DHRS3	0.00204289	0.000314264	0.000634518
LRRC36	0.0020301	0.00804714	0.00317259
ZNF19	0.00201823	0.000747106	0.000634518
CC2D2B	0.00201673	0.00108119	0.000634518
MEOX1	0.00195609	0.000683003	0.000634518
TIGD4	0.00195304	0.000601886	0.000634518
DENND5B	0.00194974	0.00138092	0.000634518
FBXO44	0.0019463	0.000381102	0.000634518
NUDT16	0.00193327	0.00115096	0.00126904
MAGEA1	0.00192317	0.00238818	0.000634518
ALAS1	0.00191264	0.00122189	0.000634518
TSR1	0.00189879	0.00395416	0.00253807
TP53TG3B	0.00188062	0.00063153	0.000634518
ACTL8	0.00187466	0.000300558	0.000634518
TOP3A	0.00187452	0.00152858	0.00126904
CRBN	0.00186448	0.00153888	0.000634518
ADH1A	0.0018624	0.00115087	0.000634518
TBP	0.00184445	0.00761276	0.0114213
ZNF683	0.00183158	0.00123521	0.000634518
SLC13A5	0.0018041	0.00146356	0.000634518
ABCA9	0.00179674	0.00203384	0.000634518
TERF2	0.0017903	0.00154953	0.000634518
HNRNPK	0.00178747	0.00155306	0.000634518
KIAA1210	0.00176877	0.0053193	0.00571066
ZKSCAN3	0.00175783	0.000690033	0.00126904
PCDHB13	0.00173978	0.000498499	0.000634518
FKBP6	0.00173472	0.00035028	0.000634518
UBE2E1	0.00170768	0.000729584	0.000634518
OXER1	0.00170583	0.000355335	0.000634518
FN3KRP	0.00169806	0.00139406	0.00190355
ABHD5	0.00168859	0.000598605	0.000634518
ANKRA2	0.00168119	0.0012038	0.00126904
EIF4G2	0.00167396	0.00140669	0.00253807
SAMD11	0.00165992	0.000980829	0.00190355
UGT1A8	0.00161775	0.000489654	0.000634518
PRDM1	0.00161356	0.00445256	0.00824873
TMIGD2	0.00159885	0.000724514	0.000634518
TBC1D3H	0.00158077	0.00242258	0.00190355
SESN2	0.00156522	0.000834397	0.00126904
UBL5	0.00154512	0.0015735	0.00126904
SLC25A37	0.00153477	0.00289012	0.00253807
SMARCC2	0.00153297	0.00159645	0.000634518
EXOC6	0.00150629	0.000435136	0.000634518
PGAP2	0.0014785	0.000323608	0.000634518
TGM6	0.00147808	0.00128468	0.000634518
SRRM5	0.00146638	0.00137864	0.000634518
ARID2	0.00145648	0.00359786	0.00253807
PPCDC	0.00144718	0.000873152	0.000634518
BMPER	0.00144377	0.00033411	0.000634518
PIGF	0.00144091	0.00222559	0.00126904
TRA2A	0.00143878	0.0018449	0.00317259
BCAP31	0.00143829	0.000478509	0.000634518
ADRA1D	0.00142758	0.000509704	0.000634518
PPP1R3F	0.00139639	0.0015975	0.00190355
NBPF10	0.00136902	0.00679176	0.0101523
GJB7	0.00136342	0.00479073	0.00507614
SRPK3	0.00133236	0.00704033	0.00761421
ATAD3B	0.00132984	0.000219371	0.000634518
FILIP1	0.00132597	0.00503641	0.00507614
CNTNAP4	0.00132368	0.00125562	0.000634518
ZNF763	0.00132137	0.00113365	0.000634518
NCKAP5L	0.00131934	0.00138071	0.000634518
HSPB6	0.00130607	0.00152645	0.000634518
LRP1	0.00130293	0.000528547	0.000634518
MYO5B	0.00129624	0.00081952	0.00126904
JAKMIP2	0.00129325	0.000988476	0.000634518
RIPK1	0.00129255	0.00105736	0.000634518
KDM1A	0.00126642	0.000767798	0.000634518
SPIN2B	0.00126311	0.00108801	0.000634518
`KRTAP13-1`	0.00125943	0.00111201	0.000634518
SLC16A13	0.00125255	0.00102556	0.000634518
HYAL3	0.0012444	0.00109923	0.000634518
MLNR	0.00120687	0.00435905	0.00571066
KIR2DL1	0.00119873	0.00168487	0.00253807
CBLN2	0.00118887	0.00378895	0.00126904
FOXC2	0.00118313	0.00517963	0.00253807
TTC4	0.0011789	0.001143	0.00253807
TFE3	0.00117823	0.000445756	0.000634518
QPRT	0.0011775	0.00251152	0.000634518
SCRN3	0.00116806	0.000753271	0.000634518
KLHL29	0.00116583	0.00141426	0.000634518
COL6A6	0.00116452	0.00122441	0.000634518
EI24	0.00113218	0.000587149	0.00126904
HSD17B13	0.00111595	0.00230329	0.00126904
HBA1	0.00111131	0.00052994	0.000634518
PCDHA4	0.0011111	0.000450081	0.000634518
SEZ6	0.00110808	0.000362206	0.000634518
SEH1L	0.00107461	0.000794588	0.000634518
ATL2	0.00107339	0.000382122	0.000634518
LY6G5C	0.00106878	0.00569677	0.00888325
OR2A25	0.0010609	0.000298036	0.000634518
XCL2	0.0010586	0.00148209	0.000634518
PLVAP	0.00105374	0.00127285	0.000634518
APOBEC4	0.00104729	0.000569008	0.000634518
CWF19L2	0.00104283	0.00102318	0.000634518
ST3GAL6	0.00104267	0.0039936	0.00571066
PRSS35	0.00102939	0.00138741	0.00126904
SLC9A7	0.00102233	0.00123754	0.00126904
CORO1B	0.00102095	0.000449772	0.000634518
AGMAT	0.00100018	0.00131852	0.00126904
EVC2	0.000990537	0.000205889	0.000634518
TSLP	0.000990087	0.000540419	0.000634518
NRF1	0.000981583	0.00166961	0.000634518
ZMYM6	0.000968517	0.000731642	0.000634518
HK2	0.000965083	0.000837289	0.000634518
DDX27	0.000963756	0.00119081	0.000634518
SP6	0.000961275	0.000567023	0.000634518
TNR	0.000959546	0.000642462	0.000634518
PKD1L3	0.00095749	0.00105103	0.000634518
MECOM	0.000943024	0.000649967	0.000634518
UAP1	0.000940817	0.0010553	0.000634518
CCNL2	0.000912628	0.000324484	0.000634518
RHPN1	0.000898814	0.000211347	0.000634518
TMEM8B	0.000895377	0.00113133	0.000634518
GMPPA	0.000892919	0.00022661	0.000634518
FLII	0.00088951	0.00126595	0.000634518
CLIP2	0.000883645	0.00396559	0.00190355
APEX2	0.000882611	0.00133114	0.000634518
CCDC81	0.000858463	0.000773945	0.00126904
FAM177B	0.000856666	0.00220263	0.00380711
LRTOMT	0.000851025	0.00106246	0.000634518
KIF23	0.000849019	0.000442945	0.000634518
STK32B	0.000839185	0.00144291	0.00190355
CSRP2	0.000839157	0.000213509	0.000634518
MASP1	0.000820555	0.000842875	0.00126904
STAT6	0.00081405	0.000524257	0.000634518
SPESP1	0.000801786	0.0004788	0.000634518
C6orf15	0.00079372	0.000285966	0.000634518
RAP2B	0.00079129	0.000880037	0.000634518
PCDH11X	0.000789678	0.000540409	0.00126904
GIGYF1	0.000786132	0.000592721	0.000634518
CCDC25	0.000782118	0.000935685	0.000634518
CDRT4	0.000778691	0.00148618	0.00444162
GPR17	0.000773816	0.00108268	0.000634518
IL1RL2	0.000772546	0.0010501	0.00190355
ORM1	0.000768661	0.000989028	0.000634518
ALPL	0.000762045	0.0010856	0.000634518
ERRFI1	0.000750531	0.000218843	0.000634518
TAPT1	0.000749066	0.000401192	0.000634518
PTGFRN	0.00074833	0.000938671	0.00126904
ZIC1	0.000747013	0.000790135	0.000634518
CHEK1	0.000745828	0.000414883	0.000634518
PLIN3	0.000743689	0.000756529	0.000634518
TPSD1	0.000737245	0.00171151	0.00317259
FAM178B	0.000729381	0.000286087	0.000634518
E2F8	0.000727803	0.000612203	0.000634518
RBP3	0.000722113	0.00062839	0.000634518
CRTAP	0.000717348	0.000308536	0.000634518
DISC1	0.000716489	0.000527693	0.000634518
NCCRP1	0.000715718	0.000746924	0.000634518
CAB39L	0.000712396	0.000682819	0.000634518
NOD2	0.000711101	0.000791905	0.00126904
NOX5	0.000710253	0.00506537	0.00761421
MEIS2	0.000709657	0.000552458	0.00126904
OCRL	0.00070661	0.000793207	0.000634518
IFI44	0.000703171	0.00124483	0.00190355
USHBP1	0.000700453	0.000866325	0.000634518
PDE6A	0.000700158	0.00543994	0.00888325
PKD2L1	0.000697355	0.000548076	0.00126904
PGC	0.000689546	0.00175814	0.000634518
KIF6	0.000684934	0.00152728	0.00317259
KLHL17	0.000684165	0.00037293	0.00126904
NAT8	0.000675108	0.00102205	0.000634518
GIPC2	0.000672896	0.00203004	0.00317259
CLNK	0.000671708	0.000434905	0.000634518
STAT3	0.000671017	0.000235387	0.000634518
GPR141	0.000668621	0.00127486	0.000634518
DEFB1	0.000666543	0.000789803	0.000634518
SKA1	0.000661892	0.000243829	0.000634518
SST	0.00065492	0.000645818	0.000634518
PIN4	0.000653492	0.00449944	0.0069797
CCDC159	0.000648893	0.00108599	0.000634518
ZNF273	0.000647941	0.000886607	0.000634518
`HLA-C`	0.000641725	0.000252557	0.000634518
SNAPC3	0.000635172	0.000841101	0.000634518
NCOA4	0.000627695	0.00176851	0.000634518
ZFP30	0.000620989	0.000319121	0.000634518
ZG16B	0.00061622	0.000224847	0.000634518
VWC2	0.000615766	0.000613112	0.000634518
PEX13	0.000614339	0.000889931	0.000634518
PLK1	0.000608417	0.000669413	0.00126904
UQCRC1	0.000603567	0.000559763	0.000634518
SH3PXD2A	0.000603226	0.000752476	0.000634518
MED30	0.000598356	0.000965081	0.000634518
SPNS2	0.000597211	0.000566192	0.000634518
MRPL53	0.000596129	0.00031617	0.000634518
PLP1	0.000592799	0.000797202	0.000634518
TJAP1	0.000591105	0.000269931	0.000634518
SLC1A6	0.000578644	0.000805316	0.000634518
PPP4R4	0.000577158	0.000536802	0.000634518
OR4N4	0.000572216	0.00102904	0.000634518
FBXO42	0.000571191	0.000796193	0.00126904
ARHGEF38	0.000570933	0.000395557	0.000634518
EML1	0.000569532	0.000389242	0.000634518
RAB12	0.000568836	0.00167104	0.00253807
NPB	0.000565623	0.000280344	0.000634518
ART5	0.000565462	0.000271597	0.000634518
KDM5D	0.000564704	0.000837148	0.000634518
TFAP2E	0.000562986	0.000429687	0.000634518
BUB1B	0.000559507	0.00100279	0.00126904
MCFD2	0.000558757	0.000426954	0.000634518
SCAP	0.000557096	0.000433094	0.000634518
TRIM50	0.000555513	0.00058483	0.000634518
PAK4	0.000553418	0.000222929	0.000634518
PROCR	0.000552399	0.000400429	0.000634518
OMP	0.000548106	0.0028091	0.00190355
FIBCD1	0.000544973	0.00112681	0.000634518
KDM4C	0.000543	0.000558048	0.000634518
LCA5L	0.000535469	0.000273206	0.000634518
TAS2R40	0.000533996	0.00063073	0.000634518
PSMD13	0.000532624	0.00075012	0.00190355
C1orf116	0.000531832	0.000264868	0.000634518
PDZRN4	0.000530566	0.000554823	0.000634518
CXCL10	0.000525019	0.00338155	0.00380711
HTR3C	0.00052413	0.000289474	0.000634518
TNK1	0.000518227	0.000836384	0.000634518
ATG7	0.000516459	0.000561412	0.00126904
GLI3	0.000512309	0.000263731	0.000634518
CSTF2T	0.000508119	0.000776304	0.000634518
PSCA	0.000508081	0.00142232	0.00253807
GPR37L1	0.000506244	0.000394171	0.000634518
PLA2G2A	0.000499345	0.000205456	0.000634518
PPP4R1	0.000496818	0.000295794	0.000634518
GTSF1L	0.000496429	0.00113503	0.00190355
ASPDH	0.000494228	0.000236231	0.000634518
CD164L2	0.000492231	0.00110146	0.000634518
SEC14L4	0.000489438	0.00059781	0.000634518
TM9SF3	0.000487781	0.000561699	0.00126904
ASMTL	0.000485855	0.000498708	0.000634518
HSPA6	0.000485599	0.000592602	0.000634518
DBF4	0.000481808	0.000270573	0.000634518
TNFSF18	0.000478872	0.00291804	0.00317259
RASD1	0.000466153	0.000524194	0.000634518
ZFP57	0.0004613	0.000386604	0.000634518
RPS26	0.000457441	0.00278388	0.00507614
HDAC11	0.000454689	0.000935728	0.00190355
XBP1	0.000452348	0.00106212	0.00126904
BTC	0.000450172	0.000790137	0.000634518
OTX2	0.000449475	0.00107077	0.00190355
RCCD1	0.000446935	0.000680185	0.000634518
RAI14	0.000446832	0.000299799	0.000634518
CEBPA	0.000442976	0.000362375	0.000634518
CCDC124	0.000442951	0.000488274	0.000634518
ZNF622	0.000440034	0.000322595	0.000634518
MTMR9	0.000435551	0.000502118	0.000634518
LRRTM4	0.000435541	0.000191471	0.000634518
MFSD2A	0.000430896	0.000191639	0.000634518
PSTPIP1	0.000430096	0.000725807	0.000634518
PTPRK	0.000430066	0.000573972	0.000634518
GPATCH1	0.000429603	0.000792102	0.000634518
MZF1	0.000424237	0.000909951	0.00126904
RNF213	0.000422232	0.00152363	0.00126904
DPY19L4	0.000418951	0.000705399	0.000634518
DYNC1LI1	0.000415376	0.000501484	0.000634518
BMP8A	0.000411831	0.000276913	0.000634518
ZNF777	0.000408274	0.00142397	0.00253807
HSPB3	0.000408158	0.000463784	0.000634518
MBTD1	0.000407768	0.000900275	0.000634518
PFKP	0.00040476	0.000599566	0.00126904
FAM86B1	0.000404063	0.00052737	0.000634518
MMP8	0.000403598	0.000538025	0.000634518
SPIC	0.000403386	0.000349688	0.000634518
PDE1C	0.000402888	0.000617909	0.000634518
CACHD1	0.000401548	0.000185827	0.000634518
THAP2	0.000400281	0.000387337	0.000634518
KIAA0753	0.000399925	0.00119137	0.000634518
CYP4A11	0.000399827	0.000222	0.000634518
ASAP3	0.000397668	0.000211451	0.000634518
SVEP1	0.000395616	0.000370337	0.000634518
HIP1	0.000393686	0.000554896	0.00126904
BCL2L15	0.00039275	0.000586405	0.000634518
GADD45B	0.000391263	0.000312117	0.000634518
CDH22	0.000390871	0.000909489	0.000634518
FBXO5	0.000388603	0.00056581	0.000634518
CADM2	0.000386402	0.000574695	0.000634518
THEM5	0.000385597	0.000185081	0.000634518
ADAM8	0.000383398	0.000361278	0.000634518
NUDT5	0.000382347	0.000268861	0.000634518
FABP7	0.000373949	0.000298163	0.000634518
UGT1A3	0.00037295	0.000889547	0.000634518
RAB40B	0.000371635	0.00122433	0.000634518
POTEF	0.000371374	0.000296498	0.000634518
FKRP	0.000371039	0.000354683	0.000634518
PDZD11	0.000370506	0.000397233	0.000634518
TMEM50A	0.00036929	0.000493613	0.000634518
CDKAL1	0.000369	0.00049741	0.000634518
SLC35B4	0.000368397	0.000451341	0.000634518
SIAH1	0.000364801	0.00038968	0.000634518
TLR1	0.000355917	0.00062943	0.000634518
FBXO24	0.000351014	0.000231344	0.000634518
SPIRE1	0.000350664	0.000655142	0.000634518
ART3	0.000350606	0.000853676	0.00190355
CCL25	0.000345338	0.000354343	0.000634518
PTGS2	0.000340836	0.000601566	0.000634518
POLD1	0.000340657	0.000309269	0.000634518
RELB	0.00033979	0.000883133	0.000634518
SLC16A3	0.000339176	0.000464712	0.000634518
FAM110A	0.000337832	0.000590569	0.000634518
EXOC8	0.000337765	0.000446385	0.000634518
GSPT1	0.000334868	0.00108956	0.00253807
TOR1AIP2	0.000333724	0.000479212	0.000634518
DDX20	0.000331873	0.000304906	0.000634518
GNPNAT1	0.000331096	0.000325153	0.000634518
YIPF1	0.00033065	0.000697762	0.000634518
PACRG	0.00033047	0.000560088	0.000634518
ZDHHC19	0.000328774	0.000783885	0.000634518
LINGO4	0.000327023	0.000727726	0.00190355
PRSS23	0.000326016	0.000500094	0.000634518
PLEKHF1	0.000323843	0.000265493	0.000634518
RAB7A	0.000321573	0.000238434	0.000634518
STXBP6	0.000320496	0.000215321	0.000634518
SUCLA2	0.000320228	0.000526339	0.00126904
C12orf4	0.000318174	0.000530507	0.000634518
EFHC2	0.000315993	0.000944519	0.000634518
CBX4	0.000315278	0.000324058	0.000634518
RSPH10B2	0.000314282	0.000612375	0.000634518
NIF3L1	0.000306171	0.000213435	0.000634518
IL21	0.00030544	0.000433475	0.000634518
APIP	0.00030341	0.000367226	0.000634518
XKRX	0.000296571	0.00020565	0.000634518
TCEA3	0.000296112	0.000336502	0.000634518
AKR1C3	0.000295293	0.000553739	0.000634518
IGSF21	0.000294192	0.000650811	0.000634518
NOS1AP	0.000290756	0.00157736	0.00444162
RENBP	0.000290559	0.000413072	0.000634518
ARL13A	0.000290213	0.000588536	0.000634518
AK7	0.000285405	0.000872061	0.000634518
STAT2	0.000280562	0.000362379	0.000634518
PPP1R11	0.000278908	0.000451056	0.000634518
JPH4	0.000276506	0.000324784	0.000634518
PRRG1	0.000276119	0.000493178	0.000634518
MX2	0.00027528	0.000747887	0.000634518
ACER3	0.000274981	0.000453688	0.000634518
AICDA	0.000271445	0.000385497	0.000634518
SMAP1	0.000271165	0.000300188	0.000634518
CAPNS2	0.000270624	0.000429913	0.000634518
C21orf91	0.000270491	0.000184238	0.000634518
UVRAG	0.000267022	0.000309082	0.000634518
COMMD9	0.000265904	0.00061761	0.00190355
EIF4E3	0.000265051	0.000487484	0.000634518
NCDN	0.000261931	0.000313023	0.000634518
FANK1	0.000261645	0.00272398	0.00634518
SMOC1	0.000260934	0.000296397	0.000634518
GGTLC2	0.000259999	0.000509125	0.000634518
CLDN3	0.000257011	0.000520234	0.000634518
OAZ2	0.000256303	0.000193508	0.000634518
CENPA	0.000254935	0.000358745	0.000634518
EXT2	0.000254534	0.000411062	0.000634518
ANKAR	0.000254474	0.000294916	0.000634518
BLOC1S1	0.000250535	0.00023261	0.000634518
RAB4A	0.000250501	0.000246532	0.000634518
HBA2	0.000248536	0.000201533	0.000634518
LSM6	0.000248521	0.000559102	0.00126904
CACNG3	0.000245332	0.000511917	0.000634518
SLC35D3	0.000244846	0.00102997	0.00253807
BTN1A1	0.000244429	0.000329803	0.000634518
TMEM19	0.000242217	0.000466646	0.000634518
C19orf18	0.000239807	0.000257467	0.000634518
ARHGAP20	0.000238097	0.000342005	0.000634518
DSG4	0.000236682	0.000808479	0.00190355
LY6E	0.000235319	0.000408718	0.000634518
EXO1	0.000233866	0.000767567	0.00126904
FBRSL1	0.000233196	0.000268615	0.000634518
SV2A	0.000232892	0.000210303	0.000634518
STYK1	0.000229501	0.000445708	0.000634518
IRF6	0.000229422	0.000597535	0.00126904
C22orf23	0.000220518	0.00046559	0.000634518
OR9A4	0.000220357	0.000826429	0.00126904
CLIP4	0.000218277	0.000192652	0.000634518
ZNF2	0.000218035	0.000394349	0.000634518
PMVK	0.000217801	0.00112451	0.000634518
KCNIP1	0.000214601	0.00133409	0.00253807
ZNF526	0.000214584	0.000377666	0.000634518
KIR2DS4	0.000213561	0.000267205	0.000634518
IMPDH2	0.000212792	0.00074315	0.00126904
CHRDL2	0.000212158	0.000376624	0.000634518
MARCKS	0.000209006	0.000379264	0.000634518
TYRP1	0.000205421	0.000180092	0.000634518
POU2F2	0.000204379	0.00021475	0.000634518
ZDHHC22	0.000203772	0.00184728	0.00444162
NUP210	0.000203011	0.000218257	0.000634518
SMPD3	0.000202495	0.00216605	0.00634518
DLL3	0.000201939	0.000684584	0.000634518
PIK3AP1	0.000200393	0.000282512	0.000634518
MBIP	0.000200323	0.000389872	0.000634518
COPZ2	0.000199138	0.000236232	0.000634518
GTF2H2	0.000198895	0.000797539	0.00190355
PTPN9	0.000197765	0.000366258	0.000634518
CDX1	0.00019599	0.000556792	0.000634518
FGF14	0.000195794	0.000193763	0.000634518
ST6GALNAC1	0.000195646	0.000470266	0.000634518
PC	0.000194624	0.00171402	0.00317259
TAF7L	0.000194016	0.000417471	0.000634518
DIP2A	0.000193837	0.000575157	0.000634518
AGBL5	0.000193284	0.000295665	0.000634518
PARP9	0.000192388	0.000295178	0.000634518
VPS52	0.000191143	0.000279131	0.000634518
DEXI	0.000191112	0.00109001	0.00317259
RAD50	0.000190298	0.00043708	0.000634518
RNF151	0.000189959	0.000410074	0.000634518
SHE	0.000188785	0.000189338	0.000634518
TRAM1	0.000187112	0.000595287	0.00126904
CAPN5	0.000186903	0.00166524	0.00317259
MRPL38	0.000186716	0.000369795	0.000634518
GP1BA	0.000185735	0.000770169	0.000634518
SKP2	0.000181945	0.000326336	0.000634518
IDH3B	0.000181864	0.000248916	0.000634518
XPNPEP1	0.0001818	0.000326784	0.000634518
SLC6A15	0.000181702	0.000367271	0.000634518
ZBTB2	0.000177677	0.000471507	0.000634518
ANKRD23	0.000177486	0.000298389	0.000634518
KIF19	0.000176395	0.000361513	0.000634518
EFEMP2	0.000173584	0.000368759	0.000634518
MIER2	0.000170598	0.000482014	0.000634518
ATP6V1E2	0.000169964	0.000465397	0.000634518
REV3L	0.000169096	0.000557489	0.00126904
PCNT	0.000167171	0.000181028	0.000634518
NOC2L	0.000167108	0.000216201	0.000634518
DYNC2LI1	0.000165336	0.000353398	0.000634518
XK	0.000164788	0.000199859	0.000634518
ELOVL2	0.000164742	0.00215153	0.00634518
DKKL1	0.00016437	0.00031467	0.000634518
FMO1	0.000162941	0.000454585	0.00126904
DCTN5	0.000161991	0.000232673	0.000634518
CCKBR	0.000161657	0.000230358	0.000634518
DNAJC10	0.000160002	0.000233497	0.000634518
JPH3	0.000159381	0.0012487	0.00190355
SLC30A9	0.0001593	0.00153378	0.00317259
MRPL23	0.000157608	0.000557002	0.000634518
AP2A1	0.000157111	0.00150625	0.00444162
ADCYAP1	0.000155653	0.000390549	0.000634518
RNASE10	0.000155537	0.000292967	0.000634518
NOTCH2	0.000154944	0.000274836	0.000634518
DAB1	0.000153817	0.000781632	0.00253807
COPS4	0.000151661	0.000327069	0.000634518
LHB	0.000149627	0.000284841	0.000634518
PPP5C	0.000147861	0.000377668	0.000634518
STK36	0.000146547	0.000260949	0.000634518
PRND	0.000144768	0.00131004	0.00253807
PRMT1	0.000143882	0.000187223	0.000634518
COPS7A	0.000143581	0.000235497	0.000634518
MRPS25	0.000142932	0.000222781	0.000634518
CDCA4	0.000142398	0.00047051	0.000634518
NPY5R	0.000141201	0.000423759	0.000634518
GYS1	0.000139653	0.000254352	0.000634518
GABRD	0.000139435	0.000209945	0.000634518
CTNNBL1	0.000139057	0.000275002	0.000634518
FAM167A	0.000138016	0.000200263	0.000634518
INSIG2	0.000136608	0.000364117	0.000634518
OCM	0.000136266	0.000378974	0.000634518
MAP2K1	0.000135536	0.000344722	0.000634518
CR2	0.00013381	0.000411797	0.000634518
NEK9	0.000133447	0.000343914	0.000634518
MTFR1	0.000132364	0.000547975	0.000634518
RABEP1	0.000132244	0.000233958	0.000634518
PARVB	0.000131939	0.000378308	0.000634518
URM1	0.000130438	0.000633754	0.00190355
ZNF573	0.000129722	0.00158528	0.00444162
CTAGE1	0.000129667	0.000212879	0.000634518
`INS-IGF2`	0.000129328	0.000510282	0.00126904
VAT1	0.000129269	0.000559944	0.00126904
MIER3	0.000127831	0.000353935	0.000634518
ZNF292	0.000127521	0.000267214	0.000634518
B3GNT6	0.00012688	0.000392963	0.000634518
PSG4	0.000126213	0.00133697	0.00317259
CHRNA10	0.000124846	0.00042333	0.000634518
KHDRBS3	0.000124817	0.000934059	0.00126904
CENPL	0.000124644	0.000477884	0.00126904
CDK15	0.000124049	0.000506514	0.000634518
PRPSAP1	0.000123409	0.000752357	0.00126904
ACER2	0.000123188	0.000692858	0.000634518
SLC46A1	0.000121581	0.000658468	0.000634518
CHST12	0.000121203	0.000707872	0.00190355
PTTG2	0.000120438	0.00022888	0.000634518
`NME1-NME2`	0.000119533	0.00103884	0.00190355
GAS2L3	0.000119341	0.000364132	0.000634518
TMEM200A	0.000117812	0.000292356	0.000634518
RAD9B	0.000117275	0.000327292	0.000634518
ASXL1	0.000116715	0.000224818	0.000634518
PARG	0.000115945	0.000344103	0.000634518
GPR52	0.000115925	0.000332367	0.000634518
RFFL	0.000114592	0.000476341	0.000634518
PTPN22	0.000114448	0.000373913	0.000634518
GNAT1	0.000114131	0.000246739	0.000634518
MAGEA2	0.000113318	0.00126016	0.00317259
IL19	0.000112973	0.000263792	0.000634518
CRY1	0.000112826	0.000190577	0.000634518
NOMO1	0.000111805	0.000646115	0.00190355
OLFM4	0.000111769	0.000326105	0.000634518
GBA3	0.000111381	0.000270634	0.000634518
GAK	0.000111377	0.00147843	0.00444162
GPR158	0.000111036	0.000364693	0.000634518
SPCS2	0.000110182	0.000455843	0.00126904
CSTF3	0.000109583	0.000408579	0.000634518
TIGD5	0.000109393	0.0002177	0.000634518
TP53I13	0.000108685	0.00027332	0.000634518
RASL10A	0.000108205	0.00111034	0.00253807
NANS	0.000107483	0.00023631	0.000634518
PCDHGA7	0.000106406	0.000209697	0.000634518
LRTM2	0.000106012	0.00122629	0.00317259
RGS22	0.000105975	0.000182033	0.000634518
DMRT2	0.000105105	0.000636039	0.00126904
CNGB3	0.000104572	0.000199854	0.000634518
DKK4	0.000104494	0.000426728	0.000634518
CYP20A1	0.000104486	0.00035233	0.000634518
PARP11	0.000104254	0.000279127	0.000634518
ZNF195	0.000102866	0.000262849	0.000634518
MRPS9	0.000102578	0.000200871	0.000634518
CCL4	0.000100522	0.000260974	0.000634518
PPM1N	0.000100107	0.00141361	0.00444162
LGALS9	0.000100079	0.00118311	0.00317259
EPDR1	9.98863e-05	0.000385952	0.000634518
PAQR9	9.93395e-05	0.000197789	0.000634518
ARL8A	9.88069e-05	0.00103986	0.00317259
TPSG1	9.83535e-05	0.00027222	0.000634518
CDADC1	9.78401e-05	0.000274787	0.000634518
GK	9.77652e-05	0.000450324	0.000634518
THPO	9.67856e-05	0.000354793	0.000634518
FAM151A	9.66902e-05	0.000320701	0.000634518
FCN1	9.65613e-05	0.000303517	0.000634518
TTLL10	9.56108e-05	0.0013601	0.000634518
SH2B1	9.47478e-05	0.000182404	0.000634518
CHORDC1	9.46801e-05	0.00104039	0.00253807
CHRNE	9.46146e-05	0.000217183	0.000634518
CNIH4	9.38948e-05	0.00022947	0.000634518
MAGOH	9.38145e-05	0.000319876	0.000634518
NR2E3	9.33329e-05	0.000407213	0.000634518
KRT1	9.1349e-05	0.000754606	0.00126904
SETDB1	9.12828e-05	0.000234265	0.000634518
SLAIN2	9.12621e-05	0.000246595	0.000634518
DPPA4	9.08242e-05	0.000263065	0.000634518
OR1J2	9.02916e-05	0.000214946	0.000634518
RNASEH2B	8.84565e-05	0.0011123	0.00317259
PRR18	8.77843e-05	0.000270708	0.000634518
CLDN23	8.75906e-05	0.000321363	0.000634518
PPP1R12A	8.69483e-05	0.00024014	0.000634518
ZNF140	8.68003e-05	0.000228828	0.000634518
TTC12	8.54283e-05	0.000463851	0.00126904
SLC26A6	8.5375e-05	0.000452165	0.00126904
POTEE	8.52944e-05	0.000981258	0.00253807
ONECUT2	8.49321e-05	0.000282879	0.000634518
TMEM147	8.32868e-05	0.000205249	0.000634518
IL13	8.31856e-05	0.000407002	0.00126904
AZGP1	8.12591e-05	0.000236337	0.000634518
PDE9A	8.09143e-05	0.00118271	0.00380711
SCARA3	8.07555e-05	0.000232388	0.000634518
POLH	7.95168e-05	0.000598995	0.00190355
DNAJB2	7.92821e-05	0.000234537	0.000634518
TAS2R3	7.91563e-05	0.000292623	0.000634518
SDC4	7.88012e-05	0.00021706	0.000634518
GTF2IRD2	7.81204e-05	0.000227218	0.000634518
STRADA	7.7693e-05	0.000422831	0.00126904
RNF217	7.72193e-05	0.00030304	0.000634518
GRIA3	7.70237e-05	0.000813521	0.00190355
PTBP1	7.70194e-05	0.00030262	0.000634518
SMPX	7.68351e-05	0.000814038	0.00190355
KCNMA1	7.66233e-05	0.000227107	0.000634518
RASAL2	7.64009e-05	0.000324943	0.000634518
AGL	7.6081e-05	0.00062684	0.00190355
BPNT1	7.57542e-05	0.000286121	0.000634518
MTHFD2L	7.49668e-05	0.000262798	0.000634518
APOBEC3D	7.49273e-05	0.000912968	0.00253807
GRAMD1A	7.48774e-05	0.000195766	0.000634518
TBX3	7.41682e-05	0.000223955	0.000634518
KCNB2	7.39228e-05	0.00102029	0.00317259
GRM7	7.36517e-05	0.000208315	0.000634518
DCAF12L2	7.26842e-05	0.00052381	0.000634518
RPS28	7.16859e-05	0.000406563	0.00126904
ZNF586	6.99279e-05	0.000196458	0.000634518
FXYD4	6.91725e-05	0.000770298	0.00190355
PSMA3	6.89883e-05	0.000187875	0.000634518
CCNO	6.78233e-05	0.000175956	0.000634518
ZNF524	6.70835e-05	0.000250194	0.000634518
MCF2L2	6.65524e-05	0.000202882	0.000634518
RAB6A	6.61801e-05	0.000245312	0.000634518
GNA13	6.57399e-05	0.000233808	0.000634518
CEBPD	6.45401e-05	0.000205604	0.000634518
SYN1	6.43853e-05	0.000737753	0.00190355
TACC3	6.41345e-05	0.000232776	0.000634518
GPRC5B	6.38674e-05	0.000957126	0.00317259
C1QTNF2	6.28336e-05	0.00024761	0.000634518
POLE2	6.23575e-05	0.000209481	0.000634518
GPRASP2	6.22503e-05	0.000243087	0.000634518
MCM3AP	6.15135e-05	0.000231404	0.000634518
ZNF727	6.13638e-05	0.000601937	0.00126904
CFHR3	5.99591e-05	0.000268948	0.000634518
FBLL1	5.98307e-05	0.000707938	0.00190355
TERF2IP	5.87597e-05	0.000252848	0.000634518
PMP2	5.87231e-05	0.000204274	0.000634518
CDH19	5.77111e-05	0.00020588	0.000634518
CSNK1G2	5.75707e-05	0.00024257	0.000634518
PRSS21	5.7186e-05	0.000198004	0.000634518
RNF167	5.70809e-05	0.000198764	0.000634518
HEPN1	5.69471e-05	0.000803243	0.00253807
SPNS1	5.68743e-05	0.000224063	0.000634518
ATP6V0B	5.48029e-05	0.000233189	0.000634518
SPOPL	5.389e-05	0.000560538	0.00126904
PPP2R3C	5.20357e-05	0.000197324	0.000634518
RNASEK	5.20354e-05	0.000662732	0.00190355
TTL	5.13096e-05	0.000654842	0.00190355
TNFRSF18	5.10429e-05	0.000261291	0.000634518
AGRN	5.09333e-05	0.000186924	0.000634518
LYST	4.99537e-05	0.000647341	0.00190355
RNF170	4.93281e-05	0.000533592	0.00126904
BECN1	4.91224e-05	0.000369421	0.00126904
AIPL1	4.90997e-05	0.000219196	0.000634518
BRCC3	4.89673e-05	0.000211385	0.000634518
FGFRL1	4.83608e-05	0.000239849	0.000634518
ZNF415	4.8064e-05	0.000219183	0.000634518
BANP	4.77347e-05	0.000234112	0.000634518
ULK1	4.75713e-05	0.000237301	0.000634518
EMP2	4.6589e-05	0.000199448	0.000634518
PRIMA1	4.65373e-05	0.000741041	0.00253807
ZNF786	4.59102e-05	0.00032173	0.000634518
IGSF22	4.57772e-05	0.000189292	0.000634518
DYNC2H1	4.56696e-05	0.000731383	0.00253807
TYW1B	4.53321e-05	0.000202299	0.000634518
SSR4	4.49742e-05	0.000504092	0.00126904
GPLD1	4.46801e-05	0.000185509	0.000634518
POPDC2	4.41502e-05	0.000724281	0.00253807
MYPN	4.41306e-05	0.000187929	0.000634518
RASGEF1B	4.40365e-05	0.000502766	0.00126904
DNAJB11	4.39581e-05	0.000198902	0.000634518
OR4F29	4.36859e-05	0.000192514	0.000634518
EDAR	4.30196e-05	0.000195537	0.000634518
DAZAP1	4.29398e-05	0.000181496	0.000634518
GATC	4.28183e-05	0.000192657	0.000634518
STK35	4.26981e-05	0.000274286	0.000634518
CNN3	4.26648e-05	0.000192755	0.000634518
DCAF11	4.25777e-05	0.00020372	0.000634518
ZNF391	4.22662e-05	0.000190687	0.000634518
PPIAL4C	4.20479e-05	0.000200115	0.000634518
IRX4	4.18454e-05	0.000210022	0.000634518
CHST14	4.14541e-05	0.000195507	0.000634518
LRCH2	4.08747e-05	0.000193222	0.000634518
GPR55	4.02968e-05	0.000180541	0.000634518
CAMK2G	3.96538e-05	0.000474085	0.00126904
C2orf74	3.90621e-05	0.00018243	0.000634518
DEPDC7	3.90209e-05	0.000345055	0.000634518
PGRMC2	3.72252e-05	0.000232727	0.000634518
LRRC69	3.67592e-05	0.000455208	0.00126904
TLL2	3.62255e-05	0.000185335	0.000634518
MUC12	3.56142e-05	0.000182369	0.000634518
C12orf50	3.51022e-05	0.000189008	0.000634518
COX7A2L	3.45619e-05	0.00044083	0.00126904
GOLGA2	3.45505e-05	0.000179255	0.000634518
SNX18	3.43448e-05	0.000181987	0.000634518
WNT3A	3.24796e-05	0.000182118	0.000634518
CRYBA1	3.23935e-05	0.00118116	0.000634518
CHRNB4	3.23717e-05	0.000188594	0.000634518
LIN52	3.18762e-05	0.000422563	0.00126904
HNRNPM	3.14811e-05	0.000189383	0.000634518
DDX6	3.11323e-05	0.00017692	0.000634518
NT5C	3.10774e-05	0.000177494	0.000634518
TSHZ2	2.98217e-05	0.000253987	0.000634518
SLC34A3	2.9463e-05	0.000407082	0.00126904
PRKCQ	2.90525e-05	0.000236044	0.000634518
KLHDC3	2.90286e-05	0.000404193	0.00126904
PLA2G3	2.89695e-05	0.000292801	0.000634518
IVNS1ABP	2.86188e-05	0.000179219	0.000634518
BRIP1	2.8006e-05	0.000202262	0.000634518
SLC16A11	2.68183e-05	0.000180239	0.000634518
ZNRF1	2.64107e-05	0.000277436	0.000634518
MEX3B	2.46694e-05	0.00017934	0.000634518
ELK4	2.37555e-05	0.000277038	0.000634518
DOCK1	2.3547e-05	0.000245357	0.000634518
MAK	2.34441e-05	0.000368195	0.00126904
FNTA	2.32732e-05	0.00017656	0.000634518
DPH1	2.2501e-05	0.000363866	0.00126904
DFFA	2.21399e-05	0.000362205	0.00126904
PDLIM3	2.19192e-05	0.00036331	0.00126904
RAB40C	2.15157e-05	0.000218624	0.000634518
CELSR2	2.0763e-05	0.000243098	0.000634518
BAZ2A	2.07384e-05	0.000182825	0.000634518
METTL9	1.94997e-05	0.00023349	0.000634518
TM4SF4	1.85049e-05	0.000241158	0.000634518
TMEM187	1.75911e-05	0.000256285	0.000634518
SALL1	1.7349e-05	0.000221927	0.000634518
AKNAD1	1.69236e-05	0.000217477	0.000634518
SPON2	1.69221e-05	0.000217787	0.000634518
MINK1	1.64159e-05	0.000214089	0.000634518
CLPX	1.60831e-05	0.000223393	0.000634518
CYP1B1	1.5003e-05	0.000378683	0.000634518
ACVR1B	1.45314e-05	0.000202123	0.000634518
CRISP3	1.408e-05	0.000181686	0.000634518
FAM133A	1.39473e-05	0.00019842	0.000634518
PLD2	1.34946e-05	0.000194884	0.000634518
PPP2R5C	1.33684e-05	0.000195872	0.000634518
CLDN8	1.33569e-05	0.000194634	0.000634518
CLCA4	1.33069e-05	0.000193652	0.000634518
GRM1	1.32487e-05	0.000192432	0.000634518
STAT5A	1.2428e-05	0.000188174	0.000634518
PLEKHB2	1.19734e-05	0.000185668	0.000634518
APH1B	1.11692e-05	0.00018033	0.000634518
HBG1	1.11087e-05	0.000181152	0.000634518
GRPR	1.10864e-05	0.000180536	0.000634518
IL18	1.08815e-05	0.00017951	0.000634518
MAP3K2	1.07506e-05	0.000179105	0.000634518
NKAIN2	1.02901e-05	0.000177144	0.000634518
CCDC24	8.5534e-06	0.0013736	0.000634518
CEP135	6.33928e-06	0.00021412	0.000634518
FGF11	3.74136e-06	0.000245448	0.000634518
TOB1	2.4833e-06	0.000196972	0.000634518
SULF2	2.11608e-06	0.000185477	0.000634518
GDF3	2.07603e-06	0.000206313	0.000634518
ZDHHC11	2.02427e-06	0.000248876	0.000634518
ANKDD1A	1.1185e-06	0.000197459	0.000634518
OPN1SW	3.52049e-07	0.00019803	0.000634518
