# Supplementary material for: Exploring the prognostic role of microbial and genetic markers in lung squamous cell carcinoma
Source: Sci Rep. 2025 Feb 6;15:4499. doi: 10.1038/s41598-025-88120-2 (PMC11802751; doi:10.1038/s41598-025-88120-2)
Supplement: Supplementary file 8 — Supplementary Material 8 [file 41598_2025_88120_MOESM8_ESM.xlsx]

## Sheet: Table S4
Table S4: Univariate Cox regression analysis result of the training dataset.
geneName	coef	exp(coef)[HR]	se(coef)	Z[coef/se]	Pr(>|Z|)[pval]	lower.95	upper.95	Likelihood ratio test	Wald test	Log rank test
OR4F5	0.213785	1.23836	0.212696	1.00512	0.314838	0.816204	1.87885	0.372462	0.314838	0.306945
OR4F29	0.00328326	1.00329	0.11769	0.0278975	0.977744	0.796614	1.26358	0.977757	0.977744	0.977744
SAMD11	0.102497	1.10793	0.0413803	2.47694	0.0132513	1.02162	1.20154	0.0135865	0.0132513	0.0132175
NOC2L	0.0480938	1.04927	0.107146	0.448861	0.653532	0.850519	1.29446	0.653073	0.653532	0.653572
KLHL17	-0.0291061	0.971313	0.0660823	-0.440452	0.65961	0.853316	1.10563	0.660366	0.65961	0.659629
PLEKHN1	0.035003	1.03562	0.0493064	0.709908	0.477761	0.940225	1.1407	0.47624	0.477761	0.477734
HES4	0.0644583	1.06658	0.0602917	1.06911	0.285021	0.947706	1.20037	0.283279	0.285021	0.285037
ISG15	0.00914865	1.00919	0.0481357	0.190059	0.849263	0.918333	1.10904	0.849094	0.849263	0.849268
AGRN	0.053641	1.05511	0.0652493	0.822093	0.411024	0.928444	1.19905	0.410684	0.411024	0.411147
C1orf159	0.0180067	1.01817	0.085307	0.211081	0.832824	0.861404	1.20347	0.832028	0.832824	0.83285
TTLL10	0.00517532	1.00519	0.0445562	0.116153	0.907532	0.921131	1.09692	0.907609	0.907532	0.907531
TNFRSF18	-0.0608844	0.940932	0.0449514	-1.35445	0.175593	0.86158	1.02759	0.177295	0.175593	0.175391
TNFRSF4	0.0438309	1.04481	0.0561959	0.779965	0.435411	0.93584	1.16646	0.436003	0.435411	0.435691
SDF4	0.0475591	1.04871	0.134645	0.353218	0.723925	0.805461	1.36542	0.724147	0.723925	0.723938
B3GALT6	0.0377405	1.03846	0.116547	0.323821	0.746073	0.82639	1.30496	0.746012	0.746073	0.746079
UBE2J2	0.0390642	1.03984	0.145042	0.269331	0.787675	0.782539	1.38174	0.787702	0.787675	0.787678
SCNN1D	0.0407355	1.04158	0.0495991	0.821295	0.411478	0.945088	1.14792	0.410417	0.411478	0.411687
ACAP3	-0.0203572	0.979849	0.0854274	-0.238299	0.811649	0.828787	1.15844	0.811852	0.811649	0.81165
PUSL1	0.00119272	1.00119	0.0847066	0.0140806	0.988766	0.848039	1.18201	0.988762	0.988766	0.988766
TAS1R3	0.0692513	1.07171	0.0496496	1.3948	0.163076	0.97233	1.18124	0.163192	0.163076	0.163057
DVL1	0.216604	1.24185	0.0974739	2.22217	0.0262716	1.02589	1.50328	0.0229732	0.0262716	0.0283017
MXRA8	0.0263581	1.02671	0.053856	0.489418	0.624546	0.923857	1.14101	0.624643	0.624546	0.624534
AURKAIP1	0.0297891	1.03024	0.115662	0.257554	0.796751	0.82127	1.29238	0.796645	0.796751	0.796758
CCNL2	2.3895e-05	1.00002	0.0711542	0.00033582	0.999732	0.869849	1.14968	0.999732	0.999732	0.999732
MRPL20	-0.0136334	0.986459	0.139894	-0.0974552	0.922365	0.749896	1.29765	0.922328	0.922365	0.922365
TMEM88B	-0.0219835	0.978256	0.079945	-0.274983	0.783329	0.83638	1.1442	0.782118	0.783329	0.783316
VWA1	0.0521334	1.05352	0.0690569	0.754933	0.450289	0.920153	1.20621	0.448769	0.450289	0.450674
ATAD3C	-0.0544933	0.946965	0.0521152	-1.04563	0.295731	0.855014	1.0488	0.294164	0.295731	0.295745
ATAD3B	-0.0192369	0.980947	0.0702374	-0.273884	0.784174	0.85479	1.12572	0.784676	0.784174	0.78418
ATAD3A	0.0653595	1.06754	0.095931	0.681318	0.495671	0.884563	1.28837	0.488656	0.495671	0.496369
SSU72	0.0622683	1.06425	0.155741	0.39982	0.689289	0.784288	1.44414	0.68995	0.689289	0.689302
MIB2	0.100877	1.10614	0.0786717	1.28225	0.199756	0.948079	1.29055	0.18967	0.199756	0.202176
MMP23B	0.0861454	1.08996	0.0531425	1.62103	0.105012	0.982149	1.20962	0.102547	0.105012	0.10515
CDK11B	0.0268308	1.02719	0.129976	0.206429	0.836456	0.79619	1.32522	0.836372	0.836456	0.836459
CDK11A	0.116156	1.12317	0.082183	1.41338	0.157544	0.956074	1.31947	0.149547	0.157544	0.157965
NADK	0.146421	1.15768	0.146154	1.00183	0.316427	0.869327	1.54169	0.316484	0.316427	0.316535
GNB1	0.317578	1.3738	0.145625	2.18079	0.0291991	1.03268	1.82759	0.0262271	0.0291991	0.0322707
CALML6	-0.0655916	0.936513	0.0612175	-1.07145	0.283966	0.830626	1.0559	0.277514	0.283966	0.284192
TMEM52	-0.0500929	0.951141	0.0508353	-0.985396	0.324429	0.860942	1.05079	0.324757	0.324429	0.324433
GABRD	0.0177015	1.01786	0.050985	0.34719	0.728449	0.921063	1.12483	0.729084	0.728449	0.728447
PRKCZ	0.153664	1.1661	0.104413	1.47169	0.141104	0.950296	1.43091	0.14333	0.141104	0.141306
SKI	0.178635	1.19558	0.1004	1.77923	0.0752023	0.982018	1.4556	0.0749384	0.0752023	0.0752523
MORN1	0.00679454	1.00682	0.066476	0.10221	0.91859	0.883825	1.14693	0.918537	0.91859	0.91859
RER1	0.0958666	1.10061	0.141826	0.675944	0.499076	0.833512	1.45331	0.50061	0.499076	0.499106
PEX10	0.0916344	1.09596	0.133911	0.684296	0.493789	0.842969	1.42489	0.494889	0.493789	0.493919
PLCH2	-0.0261566	0.974183	0.0376082	-0.695502	0.486741	0.904957	1.0487	0.489018	0.486741	0.486699
PANK4	0.186534	1.20507	0.139074	1.34126	0.179837	0.917552	1.58267	0.181543	0.179837	0.180302
HES5	-0.0198478	0.980348	0.0550955	-0.360244	0.718665	0.88	1.09214	0.717469	0.718665	0.718665
TNFRSF14	0.0580564	1.05977	0.0715574	0.811326	0.417179	0.921094	1.21934	0.416458	0.417179	0.417224
MMEL1	0.0230357	1.0233	0.0497652	0.462888	0.643445	0.928205	1.12814	0.644676	0.643445	0.643431
ACTRT2	0.2643	1.30252	0.22759	1.1613	0.24552	0.833795	2.03474	0.310077	0.24552	0.237603
PRDM16	0.0541988	1.05569	0.0424463	1.27688	0.201645	0.971422	1.14728	0.203357	0.201645	0.201514
ARHGEF16	0.0726132	1.07531	0.0696678	1.04228	0.297283	0.938068	1.23264	0.29576	0.297283	0.297359
MEGF6	0.0828123	1.08634	0.0550889	1.50325	0.132775	0.975154	1.2102	0.129794	0.132775	0.132712
TPRG1L	0.100412	1.10563	0.116056	0.865204	0.386927	0.880687	1.38802	0.386658	0.386927	0.38701
TP73	0.00265274	1.00266	0.0450842	0.0588397	0.95308	0.91786	1.09529	0.953059	0.95308	0.95308
CCDC27	0.0548612	1.05639	0.20071	0.273336	0.784595	0.712822	1.56556	0.786319	0.784595	0.784583
LRRC47	0.000794836	1.0008	0.153211	0.00518784	0.995861	0.741193	1.35132	0.995861	0.995861	0.995861
DFFB	-0.219558	0.802874	0.127311	-1.72458	0.0846026	0.625576	1.03042	0.0847575	0.0846026	0.084606
C1orf174	0.0382106	1.03895	0.148532	0.257255	0.796982	0.776541	1.39003	0.797351	0.796982	0.796982
AJAP1	0.103019	1.10851	0.0361915	2.84649	0.00442046	1.0326	1.19	0.00570084	0.00442046	0.00434678
NPHP4	0.197872	1.21881	0.104013	1.90237	0.0571229	0.994027	1.49441	0.0551461	0.0571229	0.0577051
KCNAB2	0.0718426	1.07449	0.0782552	0.918055	0.35859	0.921701	1.2526	0.357433	0.35859	0.358654
CHD5	0.0248646	1.02518	0.0502393	0.494924	0.620654	0.929041	1.13126	0.623924	0.620654	0.620629
RPL22	0.0224591	1.02271	0.127087	0.176723	0.859726	0.797218	1.31199	0.859814	0.859726	0.859726
RNF207	0.00726657	1.00729	0.0535864	0.135605	0.892134	0.906866	1.11884	0.892099	0.892134	0.892134
ICMT	0.134413	1.14387	0.142598	0.942602	0.345885	0.864958	1.51271	0.347767	0.345885	0.345951
HES3	1.61337	5.01971	1.90254	0.848007	0.396434	0.120567	208.991	0.443155	0.396434	0.389576
GPR153	0.0893885	1.09351	0.0613438	1.45717	0.145069	0.969628	1.23321	0.146764	0.145069	0.144998
ACOT7	0.184721	1.20288	0.0969359	1.90559	0.0567028	0.994744	1.45457	0.0572933	0.0567028	0.0569692
HES2	-0.00662624	0.993396	0.0385425	-0.171921	0.8635	0.921117	1.07135	0.863607	0.8635	0.8635
ESPN	-0.00191541	0.998086	0.046634	-0.0410733	0.967237	0.910905	1.09361	0.967253	0.967237	0.967237
TNFRSF25	-0.0012685	0.998732	0.0549265	-0.0230945	0.981575	0.8968	1.11225	0.981577	0.981575	0.981575
PLEKHG5	0.0711975	1.07379	0.0717679	0.992052	0.321172	0.932893	1.23597	0.318096	0.321172	0.321192
NOL9	0.175743	1.19213	0.107074	1.64133	0.100729	0.966458	1.4705	0.0998568	0.100729	0.100783
TAS1R1	-0.072145	0.930396	0.0593901	-1.21476	0.224456	0.828161	1.04525	0.218165	0.224456	0.22447
ZBTB48	0.0630711	1.0651	0.132124	0.477364	0.633103	0.822106	1.37992	0.63265	0.633103	0.633125
KLHL21	-0.0132777	0.98681	0.0985932	-0.134672	0.892871	0.813413	1.19717	0.892894	0.892871	0.892871
PHF13	0.320979	1.37848	0.151806	2.11441	0.0344806	1.02372	1.85617	0.0349222	0.0344806	0.0344807
THAP3	0.02166	1.0219	0.13017	0.166397	0.867845	0.791782	1.31889	0.867915	0.867845	0.867845
DNAJC11	0.0924619	1.09687	0.151091	0.611961	0.540564	0.81573	1.47491	0.540358	0.540564	0.540553
CAMTA1	0.0128803	1.01296	0.129316	0.0996038	0.920659	0.786177	1.30517	0.920702	0.920659	0.920659
VAMP3	0.0871201	1.09103	0.137694	0.632709	0.526924	0.832972	1.42903	0.527948	0.526924	0.526996
PER3	0.0784418	1.0816	0.0581432	1.34911	0.1773	0.965107	1.21216	0.174482	0.1773	0.177256
UTS2	0.0641881	1.06629	0.0497013	1.29148	0.196538	0.967321	1.17539	0.208983	0.196538	0.196029
TNFRSF9	0.054454	1.05596	0.0497482	1.09459	0.273695	0.957863	1.16411	0.273685	0.273695	0.273651
PARK7	0.0418861	1.04278	0.143913	0.291051	0.771012	0.786487	1.38258	0.77125	0.771012	0.771012
ERRFI1	0.0974405	1.10235	0.0599856	1.6244	0.104291	0.980072	1.23987	0.107013	0.104291	0.104347
SLC45A1	0.0433037	1.04425	0.0564331	0.767345	0.442876	0.934912	1.16639	0.443236	0.442876	0.44287
RERE	0.200352	1.22183	0.116195	1.72426	0.0846601	0.972984	1.53432	0.0842913	0.0846601	0.0847847
ENO1	0.0648114	1.06696	0.113648	0.570282	0.568486	0.853906	1.33317	0.568943	0.568486	0.568484
CA6	-0.0143262	0.985776	0.0566057	-0.253088	0.8002	0.882257	1.10144	0.799039	0.8002	0.800189
SLC2A7	-0.11441	0.891892	0.187301	-0.610835	0.541309	0.617847	1.28749	0.5323	0.541309	0.541191
SLC2A5	0.0733039	1.07606	0.057948	1.265	0.205873	0.960528	1.20548	0.203244	0.205873	0.205855
GPR157	0.140954	1.15137	0.0600517	2.34721	0.0189145	1.02353	1.29518	0.0186534	0.0189145	0.0189674
H6PD	0.0642875	1.0664	0.106558	0.60331	0.546303	0.865401	1.31408	0.54489	0.546303	0.546368
SPSB1	-0.0333613	0.967189	0.0970541	-0.343739	0.731043	0.799648	1.16983	0.7316	0.731043	0.731042
SLC25A33	-0.0605123	0.941282	0.0919057	-0.658418	0.51027	0.786121	1.12707	0.509931	0.51027	0.510279
TMEM201	-0.000801161	0.999199	0.111583	-0.00717993	0.994271	0.80292	1.24346	0.994272	0.994271	0.994271
PIK3CD	0.0381449	1.03888	0.0774879	0.492269	0.622529	0.8925	1.20927	0.623095	0.622529	0.622584
CLSTN1	0.0433664	1.04432	0.089174	0.486312	0.626746	0.876857	1.24377	0.626939	0.626746	0.626732
CTNNBIP1	0.111677	1.11815	0.110627	1.0095	0.312737	0.900192	1.38889	0.311834	0.312737	0.312648
LZIC	-0.0165211	0.983615	0.1268	-0.130292	0.896335	0.767171	1.26112	0.896308	0.896335	0.896335
NMNAT1	0.0470182	1.04814	0.0943606	0.498283	0.618285	0.871164	1.26107	0.617866	0.618285	0.618288
RBP7	-0.0328014	0.967731	0.0440268	-0.745032	0.456252	0.887726	1.05495	0.456683	0.456252	0.456227
UBE4B	0.14368	1.15451	0.114768	1.25192	0.210601	0.921953	1.44574	0.20265	0.210601	0.211939
KIF1B	0.177952	1.19477	0.124016	1.43491	0.151313	0.93696	1.52351	0.149991	0.151313	0.152186
PGD	-0.00797848	0.992053	0.055925	-0.142664	0.886556	0.889061	1.10698	0.886546	0.886556	0.886555
CORT	0.0309532	1.03144	0.0736095	0.420506	0.674116	0.892866	1.19151	0.673586	0.674116	0.674124
DFFA	0.147919	1.15942	0.125774	1.17607	0.239566	0.906111	1.48354	0.239892	0.239566	0.240114
PEX14	0.231082	1.25996	0.147042	1.57154	0.116058	0.944485	1.68082	0.110807	0.116058	0.116967
CASZ1	0.0650799	1.06724	0.0787366	0.826552	0.408491	0.914625	1.24533	0.405719	0.408491	0.408608
C1orf127	-0.0114848	0.988581	0.0667093	-0.172161	0.863311	0.867419	1.12667	0.863091	0.863311	0.863314
TARDBP	-0.0350925	0.965516	0.253652	-0.138349	0.889965	0.587287	1.58733	0.890037	0.889965	0.889965
MASP2	0.028238	1.02864	0.0668585	0.422355	0.672766	0.902305	1.17266	0.672297	0.672766	0.672763
SRM	-0.00988421	0.990164	0.124969	-0.0790936	0.936958	0.775058	1.26497	0.936987	0.936958	0.936958
EXOSC10	0.0676582	1.07	0.153059	0.442039	0.658461	0.792683	1.44433	0.658526	0.658461	0.658442
MTOR	0.0913025	1.0956	0.122647	0.744434	0.456614	0.861499	1.39332	0.456472	0.456614	0.456576
ANGPTL7	-0.0100009	0.990049	0.0569847	-0.175501	0.860686	0.885424	1.10704	0.860231	0.860686	0.860685
UBIAD1	0.0675362	1.06987	0.170407	0.396322	0.691867	0.76609	1.49411	0.691765	0.691867	0.691873
FBXO2	0.0566759	1.05831	0.0363545	1.55898	0.119001	0.985528	1.13647	0.121002	0.119001	0.118689
FBXO44	0.0752338	1.07814	0.0939997	0.800362	0.423501	0.896728	1.29624	0.423005	0.423501	0.423568
MAD2L2	0.0944092	1.09901	0.10102	0.93456	0.350015	0.901598	1.33964	0.351529	0.350015	0.349935
FBXO6	-0.00954947	0.990496	0.092188	-0.103587	0.917497	0.826765	1.18665	0.917512	0.917497	0.917497
AGTRAP	0.191119	1.2106	0.0860123	2.22199	0.0262838	1.02279	1.4329	0.0270765	0.0262838	0.0262438
MTHFR	0.152058	1.16423	0.104353	1.45715	0.145075	0.948883	1.42844	0.143816	0.145075	0.144957
CLCN6	0.113739	1.12046	0.109196	1.0416	0.297598	0.904582	1.38786	0.297061	0.297598	0.297593
NPPA	0.0188285	1.01901	0.0858464	0.219328	0.826395	0.861201	1.20573	0.826791	0.826395	0.826395
NPPB	-0.0315041	0.968987	0.13548	-0.232537	0.816121	0.743014	1.26368	0.813555	0.816121	0.816115
KIAA2013	0.0521362	1.05352	0.165947	0.314174	0.753389	0.761006	1.45847	0.753367	0.753389	0.753398
PLOD1	0.0549006	1.05644	0.0863595	0.635722	0.524958	0.891936	1.25127	0.525953	0.524958	0.524939
MFN2	0.041255	1.04212	0.128807	0.320285	0.748752	0.809611	1.3414	0.748837	0.748752	0.748745
MIIP	0.0480393	1.04921	0.116227	0.413325	0.679369	0.83547	1.31764	0.677072	0.679369	0.679521
TNFRSF8	0.0832108	1.08677	0.0524087	1.58773	0.112347	0.980681	1.20434	0.113853	0.112347	0.112531
TNFRSF1B	0.0773097	1.08038	0.0646065	1.19662	0.231453	0.95188	1.22622	0.231264	0.231453	0.231452
VPS13D	0.0907915	1.09504	0.107512	0.844476	0.398403	0.886984	1.3519	0.397733	0.398403	0.398391
DHRS3	0.0591415	1.06093	0.0665391	0.888822	0.374099	0.931208	1.20871	0.374336	0.374099	0.374125
AADACL4	-0.217954	0.804162	0.236614	-0.921139	0.356978	0.505752	1.27864	0.310943	0.356978	0.356641
AADACL3	0.19057	1.20994	0.0889835	2.14164	0.0322227	1.0163	1.44048	0.0593551	0.0322227	0.0294981
PRAMEF12	-0.139601	0.869705	0.184035	-0.758556	0.448118	0.606347	1.24745	0.4143	0.448118	0.446391
PRAMEF1	-0.0134698	0.98662	0.223279	-0.0603275	0.951895	0.636935	1.52829	0.951593	0.951895	0.951893
PRAMEF11	0.00419422	1.0042	0.150687	0.0278341	0.977795	0.747407	1.34923	0.977833	0.977795	0.977794
HNRNPCL1	0.095522	1.10023	0.181057	0.527581	0.59779	0.771559	1.56892	0.621766	0.59779	0.596136
PRAMEF2	-0.0760008	0.926815	0.24585	-0.309136	0.757218	0.572434	1.50059	0.750388	0.757218	0.756978
PRAMEF4	0.020354	1.02056	0.136274	0.149361	0.881269	0.781346	1.33302	0.882419	0.881269	0.881259
PRAMEF10	-0.00533365	0.994681	0.41572	-0.0128299	0.989763	0.440374	2.2467	0.989744	0.989763	0.989763
PRAMEF6	0.160369	1.17394	0.163352	0.981742	0.326227	0.852319	1.61694	0.353795	0.326227	0.324147
PRAMEF9	-0.0582269	0.943436	0.290313	-0.200566	0.841038	0.534069	1.66658	0.837779	0.841038	0.840983
PRAMEF13	-0.00284755	0.997157	0.297626	-0.00956755	0.992366	0.556447	1.78691	0.992358	0.992366	0.992366
PRAMEF18	0.0338012	1.03438	0.258416	0.130802	0.895932	0.623327	1.7165	0.897359	0.895932	0.895927
PRAMEF5	0.28503	1.3298	0.242513	1.17532	0.239867	0.826723	2.13902	0.281746	0.239867	0.234414
PRAMEF8	-0.0547694	0.946703	0.127376	-0.429981	0.66721	0.737549	1.21517	0.656983	0.66721	0.666836
PRAMEF14	-0.377854	0.685331	0.377939	-0.999776	0.317419	0.326737	1.43748	0.275971	0.317419	0.317467
PRAMEF17	0.684585	1.98295	0.770369	0.888646	0.374193	0.438099	8.97533	0.421976	0.374193	0.366256
PRAMEF20	0.15501	1.16767	0.103802	1.49333	0.135352	0.952716	1.43112	0.172884	0.135352	0.131926
PDPN	0.0385096	1.03926	0.0443947	0.867437	0.385703	0.952655	1.13374	0.384837	0.385703	0.385664
PRDM2	0.122318	1.13011	0.135571	0.902244	0.366927	0.866411	1.47408	0.366084	0.366927	0.367025
TMEM51	0.100251	1.10545	0.0735792	1.3625	0.173042	0.956991	1.27694	0.170875	0.173042	0.173254
FHAD1	-0.00157411	0.998427	0.042116	-0.0373755	0.970186	0.919321	1.08434	0.970183	0.970186	0.970186
EFHD2	0.0890499	1.09314	0.0849653	1.04807	0.294605	0.925446	1.29121	0.296186	0.294605	0.294652
CTRC	0.0512848	1.05262	0.0787653	0.651109	0.514976	0.902044	1.22834	0.521721	0.514976	0.514954
CELA2A	-0.00172118	0.99828	0.252841	-0.00680735	0.994569	0.608183	1.63859	0.994567	0.994569	0.994569
CELA2B	0.0212945	1.02152	0.191109	0.111426	0.911279	0.702385	1.48566	0.911762	0.911279	0.911277
CASP9	0.183595	1.20153	0.123714	1.48402	0.137803	0.942819	1.53123	0.143139	0.137803	0.138409
DNAJC16	0.170485	1.18588	0.160429	1.06269	0.287925	0.865932	1.62404	0.28728	0.287925	0.288272
AGMAT	-0.0383261	0.962399	0.0595073	-0.644056	0.519539	0.856451	1.08145	0.521415	0.519539	0.519537
DDI2	0.121282	1.12894	0.0867506	1.39806	0.162096	0.952423	1.33818	0.1567	0.162096	0.162436
RSC1A1	0.129805	1.13861	0.119879	1.0828	0.278897	0.900186	1.44018	0.277844	0.278897	0.279165
PLEKHM2	0.21341	1.23789	0.126492	1.68714	0.0915769	0.966078	1.58618	0.0920424	0.0915769	0.0920363
SLC25A34	-0.0266124	0.973739	0.0677924	-0.392557	0.694647	0.852585	1.11211	0.69467	0.694647	0.694652
TMEM82	-0.13604	0.872808	0.136556	-0.996226	0.31914	0.667855	1.14066	0.283103	0.31914	0.317712
FBLIM1	0.154543	1.16712	0.0858049	1.8011	0.0716866	0.986461	1.38088	0.0730438	0.0716866	0.071751
UQCRHL	-0.0688191	0.933496	0.108592	-0.633742	0.526249	0.754534	1.1549	0.525254	0.526249	0.526225
SPEN	0.138344	1.14837	0.108694	1.27278	0.203094	0.928029	1.42103	0.196609	0.203094	0.203019
ZBTB17	0.0543071	1.05581	0.112068	0.484591	0.627967	0.847604	1.31516	0.626221	0.627967	0.628053
HSPB7	0.112344	1.1189	0.0487893	2.30264	0.0212991	1.01686	1.23118	0.0208267	0.0212991	0.0212122
CLCNKA	0.0309906	1.03148	0.055711	0.556273	0.578024	0.924778	1.15048	0.580261	0.578024	0.578002
CLCNKB	0.0416116	1.04249	0.0527643	0.788632	0.430327	0.940067	1.15607	0.433872	0.430327	0.43033
FAM131C	0.0366968	1.03738	0.0461536	0.795102	0.426554	0.947657	1.13559	0.423487	0.426554	0.426476
EPHA2	0.121085	1.12872	0.0650385	1.86174	0.0626399	0.993632	1.28217	0.0592939	0.0626399	0.0629753
ARHGEF19	-0.05886	0.942839	0.0844914	-0.696639	0.486029	0.798947	1.11265	0.48702	0.486029	0.486066
FBXO42	0.201946	1.22378	0.160873	1.25531	0.209366	0.892829	1.67741	0.210103	0.209366	0.209475
SPATA21	-0.0369295	0.963744	0.0583561	-0.63283	0.526845	0.859585	1.08052	0.514263	0.526845	0.526274
NECAP2	0.17081	1.18627	0.124142	1.37592	0.168846	0.930062	1.51304	0.169343	0.168846	0.168839
NBPF1	0.0974813	1.10239	0.102182	0.953995	0.340086	0.902315	1.34683	0.340358	0.340086	0.340115
CROCC	-0.0343598	0.966224	0.0596138	-0.576373	0.564363	0.859675	1.08598	0.565741	0.564363	0.564419
MFAP2	-0.0115613	0.988505	0.0590351	-0.195837	0.844737	0.880498	1.10976	0.844708	0.844737	0.844739
ATP13A2	0.183073	1.2009	0.112062	1.63367	0.102327	0.964096	1.49587	0.0986026	0.102327	0.103344
SDHB	0.0110218	1.01108	0.14671	0.0751266	0.940114	0.758415	1.34793	0.940144	0.940114	0.940114
PADI2	0.0286042	1.02902	0.0412969	0.692647	0.488531	0.94901	1.11577	0.489595	0.488531	0.488567
PADI1	-0.0044178	0.995592	0.0246242	-0.179408	0.857617	0.948683	1.04482	0.85752	0.857617	0.857615
PADI3	0.00835674	1.00839	0.0205262	0.407125	0.683916	0.968629	1.04979	0.684112	0.683916	0.683896
PADI4	0.130243	1.13911	0.056889	2.28943	0.0220543	1.01892	1.27347	0.0300586	0.0220543	0.0227452
PADI6	0.0642905	1.0664	0.101187	0.635362	0.525192	0.874562	1.30032	0.538969	0.525192	0.52493
RCC2	-0.0438795	0.957069	0.127192	-0.344986	0.730105	0.745894	1.22803	0.729568	0.730105	0.730105
ARHGEF10L	0.197511	1.21837	0.0865756	2.28137	0.0225265	1.02822	1.44368	0.0206246	0.0225265	0.0226673
ACTL8	-0.0454379	0.955579	0.0349484	-1.30014	0.193552	0.892316	1.02333	0.185176	0.193552	0.193252
IGSF21	0.107286	1.11325	0.0435358	2.46431	0.0137276	1.0222	1.21242	0.0139575	0.0137276	0.0137143
KLHDC7A	0.0393683	1.04015	0.0322539	1.22057	0.222248	0.976434	1.10803	0.22453	0.222248	0.222129
PAX7	0.0355083	1.03615	0.0229879	1.54465	0.12243	0.990498	1.0839	0.128238	0.12243	0.12177
TAS1R2	-0.0864201	0.917209	0.162212	-0.532759	0.5942	0.66741	1.2605	0.587082	0.5942	0.594167
ALDH4A1	0.0732554	1.07601	0.0781156	0.937782	0.348357	0.923256	1.25403	0.348901	0.348357	0.348305
IFFO2	0.0252903	1.02561	0.0581655	0.434799	0.663708	0.915109	1.14946	0.663886	0.663708	0.663719
UBR4	0.156453	1.16936	0.132705	1.17895	0.238417	0.901546	1.51672	0.235591	0.238417	0.238401
MRTO4	-0.0783721	0.92462	0.133824	-0.585635	0.558121	0.711299	1.20192	0.557289	0.558121	0.558119
AKR7L	-0.0981247	0.906536	0.0675281	-1.45309	0.146197	0.794155	1.03482	0.144256	0.146197	0.146312
AKR7A3	-0.0575897	0.944037	0.0457127	-1.25982	0.207735	0.863134	1.03252	0.201423	0.207735	0.207711
AKR7A2	0.0147714	1.01488	0.129544	0.114026	0.909217	0.787312	1.30823	0.9092	0.909217	0.909217
CAPZB	0.145911	1.15709	0.145096	1.00562	0.314599	0.870688	1.53771	0.314721	0.314599	0.314573
NBL1	0.0655268	1.06772	0.0779011	0.841154	0.400262	0.916534	1.24385	0.399569	0.400262	0.400266
HTR6	0.0735999	1.07638	0.0658966	1.1169	0.264037	0.94596	1.22477	0.275874	0.264037	0.264146
TMCO4	0.0318139	1.03233	0.106315	0.299243	0.764754	0.838149	1.27149	0.764408	0.764754	0.76476
RNF186	0.0586185	1.06037	0.0561434	1.04409	0.296446	0.949879	1.18371	0.320664	0.296446	0.295197
OTUD3	0.0283225	1.02873	0.0843503	0.335773	0.737042	0.871969	1.21367	0.736968	0.737042	0.737045
PLA2G2E	-18.7564	7.14803e-09	2885.73	-0.00649971	0.994814	0	Inf	0.637796	0.994814	0.739062
PLA2G2A	0.0392538	1.04003	0.0287798	1.36394	0.172587	0.982993	1.10039	0.174507	0.172587	0.17249
PLA2G5	0.0948097	1.09945	0.0542521	1.74758	0.0805374	0.988544	1.2228	0.0801717	0.0805374	0.0804597
PLA2G2D	-0.01541	0.984708	0.0321791	-0.478882	0.632023	0.924521	1.04881	0.632815	0.632023	0.632006
PLA2G2F	0.0332122	1.03377	0.0338394	0.981466	0.326363	0.96743	1.10466	0.332723	0.326363	0.326093
PLA2G2C	0.304786	1.35633	0.576932	0.528288	0.5973	0.437806	4.20196	0.611438	0.5973	0.596617
UBXN10	0.0702611	1.07279	0.0372862	1.88437	0.0595146	0.997185	1.15412	0.0597954	0.0595146	0.0593254
VWA5B1	0.132977	1.14222	0.106772	1.24543	0.212972	0.926546	1.40811	0.231401	0.212972	0.213479
CAMK2N1	0.146167	1.15739	0.0489687	2.9849	0.00283667	1.05147	1.27398	0.00311722	0.00283667	0.00281025
MUL1	0.214974	1.23983	0.165885	1.29592	0.195004	0.895695	1.71618	0.196304	0.195004	0.1951
FAM43B	0.0385782	1.03933	0.0511014	0.754935	0.450288	0.940279	1.14882	0.454656	0.450288	0.450468
CDA	0.0431836	1.04413	0.0363957	1.1865	0.235424	0.972242	1.12133	0.238709	0.235424	0.235329
PINK1	0.310357	1.36391	0.105804	2.93331	0.0033537	1.10847	1.67821	0.00361016	0.0033537	0.00333492
DDOST	0.116227	1.12325	0.151218	0.76861	0.442125	0.835142	1.51075	0.443476	0.442125	0.44213
KIF17	0.0502848	1.05157	0.0655472	0.767155	0.442989	0.924793	1.19573	0.444449	0.442989	0.443088
SH2D5	-0.00362424	0.996382	0.034779	-0.104208	0.917005	0.930727	1.06667	0.917026	0.917005	0.917004
HP1BP3	-0.0054409	0.994574	0.143752	-0.0378492	0.969808	0.750369	1.31825	0.969816	0.969808	0.969808
EIF4G3	0.0701393	1.07266	0.12993	0.539825	0.589317	0.831505	1.38375	0.587551	0.589317	0.589446
ECE1	0.0215397	1.02177	0.0846433	0.254476	0.799128	0.865578	1.20615	0.799211	0.799128	0.799128
NBPF3	0.0902383	1.09444	0.0792855	1.13814	0.255061	0.936919	1.27843	0.252426	0.255061	0.254958
ALPL	0.0969451	1.1018	0.0440675	2.19992	0.0278123	1.01063	1.20119	0.0282861	0.0278123	0.0278055
RAP1GAP	0.105285	1.11103	0.0575832	1.8284	0.0674901	0.992453	1.24377	0.065076	0.0674901	0.0676459
USP48	0.115607	1.12255	0.157142	0.735687	0.461921	0.824989	1.52745	0.463601	0.461921	0.46189
LDLRAD2	0.0509946	1.05232	0.0861553	0.591892	0.553923	0.888814	1.2459	0.554278	0.553923	0.553918
HSPG2	0.0536182	1.05508	0.0583899	0.918278	0.358473	0.940989	1.18301	0.355966	0.358473	0.358787
CELA3B	0.170278	1.18563	0.178188	0.955608	0.33927	0.836136	1.68122	0.357054	0.33927	0.338974
CELA3A	0.131656	1.14072	0.216941	0.606873	0.543935	0.745619	1.74517	0.561529	0.543935	0.543107
CDC42	0.0141243	1.01422	0.132628	0.106496	0.915189	0.782062	1.31531	0.915243	0.915189	0.915189
WNT4	0.0311746	1.03167	0.0369793	0.843028	0.399213	0.959538	1.10922	0.398027	0.399213	0.399127
ZBTB40	0.0673859	1.06971	0.117211	0.574911	0.565351	0.850149	1.34597	0.564642	0.565351	0.565353
EPHA8	0.012463	1.01254	0.043743	0.284915	0.775709	0.929348	1.10318	0.776674	0.775709	0.7757
C1QA	0.0717421	1.07438	0.0532726	1.3467	0.178077	0.967858	1.19262	0.176319	0.178077	0.17799
C1QC	0.0846592	1.08835	0.0528211	1.60275	0.108989	0.981309	1.20706	0.105935	0.108989	0.108871
C1QB	0.0782163	1.08136	0.0505132	1.54843	0.121518	0.979427	1.19389	0.118438	0.121518	0.121393
EPHB2	0.0629334	1.06496	0.0487827	1.29008	0.197024	0.967849	1.17181	0.194213	0.197024	0.197081
KDM1A	0.146502	1.15778	0.12836	1.14134	0.253729	0.900254	1.48897	0.259873	0.253729	0.253753
LUZP1	0.133796	1.14316	0.109035	1.22709	0.219789	0.9232	1.41553	0.220378	0.219789	0.219762
HTR1D	0.054045	1.05553	0.0381512	1.4166	0.156599	0.979483	1.13749	0.163828	0.156599	0.156433
HNRNPR	-0.224402	0.798994	0.199999	-1.12202	0.261855	0.539889	1.18245	0.260853	0.261855	0.261952
ZNF436	-0.0207313	0.979482	0.109709	-0.188966	0.850119	0.789973	1.21445	0.850113	0.850119	0.850119
TCEA3	-0.0232158	0.977052	0.0681448	-0.340684	0.733342	0.854895	1.11666	0.734432	0.733342	0.733358
ASAP3	-0.0822728	0.921021	0.0883443	-0.931275	0.351711	0.774588	1.09514	0.352323	0.351711	0.35172
E2F2	-0.10315	0.901992	0.0885053	-1.16546	0.243832	0.758345	1.07285	0.246441	0.243832	0.243865
ID3	0.0584326	1.06017	0.0724967	0.806004	0.42024	0.919746	1.22204	0.418597	0.42024	0.420289
RPL11	-0.0662778	0.935871	0.125832	-0.526715	0.598392	0.731319	1.19764	0.598208	0.598392	0.598383
LYPLA2	0.0743523	1.07719	0.11355	0.654797	0.512598	0.862257	1.34569	0.511571	0.512598	0.512746
GALE	0.117618	1.12481	0.0737979	1.59379	0.110982	0.973339	1.29986	0.111168	0.110982	0.110787
HMGCL	0.0914094	1.09572	0.136548	0.669431	0.50322	0.838434	1.43195	0.503224	0.50322	0.503211
FUCA1	0.0603295	1.06219	0.0855228	0.705419	0.480549	0.898263	1.25602	0.480666	0.480549	0.480531
CNR2	0.0144315	1.01454	0.0484052	0.298141	0.765596	0.922709	1.1155	0.766309	0.765596	0.765596
PNRC2	0.144745	1.15575	0.155097	0.933257	0.350687	0.852792	1.56632	0.351392	0.350687	0.350644
MYOM3	0.0160967	1.01623	0.0376731	0.427274	0.66918	0.943894	1.0941	0.670584	0.66918	0.669166
IL22RA1	0.0540236	1.05551	0.052969	1.01991	0.307772	0.951426	1.17098	0.30096	0.307772	0.307915
GRHL3	-0.0582591	0.943406	0.0338218	-1.72253	0.0849738	0.882895	1.00806	0.0922444	0.0849738	0.0846129
NIPAL3	0.0736639	1.07644	0.121166	0.607961	0.543213	0.848898	1.36499	0.542009	0.543213	0.543223
RCAN3	0.217772	1.2433	0.127187	1.71222	0.0868569	0.968981	1.59529	0.0870587	0.0868569	0.0870983
SRRM1	-0.0641709	0.937845	0.179583	-0.357334	0.720842	0.659584	1.3335	0.720554	0.720842	0.720841
CLIC4	0.10092	1.10619	0.0973515	1.03666	0.299897	0.914036	1.33874	0.298633	0.299897	0.300291
RUNX3	-0.0739402	0.928727	0.0669492	-1.10442	0.26941	0.814518	1.05895	0.275168	0.26941	0.269449
SYF2	-0.0271936	0.973173	0.182594	-0.148929	0.88161	0.680402	1.39192	0.881599	0.88161	0.88161
RHD	0.0994132	1.10452	0.0765647	1.29842	0.194143	0.950611	1.28335	0.195248	0.194143	0.194142
TMEM50A	0.212304	1.23652	0.160151	1.32565	0.184955	0.903404	1.69248	0.185804	0.184955	0.184911
RHCE	-0.0131621	0.986924	0.0518717	-0.253743	0.799694	0.891519	1.09254	0.799614	0.799694	0.799693
LDLRAP1	0.0274541	1.02783	0.0962711	0.285175	0.77551	0.851093	1.24128	0.775517	0.77551	0.775509
MAN1C1	-0.0187259	0.981448	0.058353	-0.320907	0.748281	0.875381	1.10037	0.748616	0.748281	0.748285
PAQR7	0.0482728	1.04946	0.0904183	0.533883	0.593422	0.879023	1.25294	0.594688	0.593422	0.593481
STMN1	-0.11026	0.895601	0.0899915	-1.22523	0.22049	0.750782	1.06836	0.218793	0.22049	0.220677
PAFAH2	0.161503	1.17528	0.122918	1.31391	0.188876	0.92366	1.49544	0.192093	0.188876	0.189354
EXTL1	0.0963318	1.10112	0.0617245	1.56067	0.118601	0.975655	1.24273	0.119259	0.118601	0.11843
SLC30A2	0.0582961	1.06003	0.0487335	1.19622	0.231609	0.963464	1.16627	0.245196	0.231609	0.23138
TRIM63	0.107268	1.11323	0.0639334	1.6778	0.0933853	0.982122	1.26184	0.106527	0.0933853	0.0931159
PDIK1L	-0.0572632	0.944346	0.117855	-0.48588	0.627053	0.749571	1.18973	0.62608	0.627053	0.627153
ZNF593	-0.0309523	0.969522	0.10325	-0.29978	0.764345	0.791901	1.18698	0.76456	0.764345	0.764358
CNKSR1	0.129259	1.13798	0.0950223	1.3603	0.173735	0.944612	1.37094	0.171478	0.173735	0.174354
CATSPER4	0.704761	2.02336	0.250799	2.81006	0.00495323	1.23764	3.30792	0.00994593	0.00495323	0.00457102
SH3BGRL3	-0.0331305	0.967412	0.102508	-0.323199	0.746544	0.791328	1.18268	0.746232	0.746544	0.746546
UBXN11	0.0492877	1.05052	0.0830796	0.593259	0.553008	0.892664	1.2363	0.552696	0.553008	0.55305
CD52	0.00577545	1.00579	0.0522214	0.110596	0.911937	0.90794	1.11419	0.911949	0.911937	0.911937
ZNF683	-0.0704129	0.932009	0.0433253	-1.62521	0.104117	0.856134	1.01461	0.102498	0.104117	0.10397
LIN28A	-0.106309	0.899146	0.127051	-0.836745	0.402736	0.700946	1.15339	0.384418	0.402736	0.403349
DHDDS	0.0834174	1.087	0.133346	0.625569	0.531598	0.836995	1.41167	0.530902	0.531598	0.531558
HMGN2	-0.0470914	0.954	0.117554	-0.400593	0.68872	0.75768	1.20119	0.688171	0.68872	0.688719
RPS6KA1	0.258213	1.29461	0.119175	2.16667	0.0302597	1.02494	1.63524	0.0298947	0.0302597	0.0301394
ARID1A	0.050307	1.05159	0.115511	0.435519	0.663186	0.838543	1.31878	0.662703	0.663186	0.663193
PIGV	0.0666432	1.06891	0.149089	0.447002	0.654874	0.798064	1.43169	0.654922	0.654874	0.654876
ZDHHC18	0.0210101	1.02123	0.145971	0.143934	0.885553	0.767139	1.35949	0.885605	0.885553	0.885553
SFN	0.000944973	1.00095	0.052759	0.0179111	0.98571	0.902614	1.10999	0.985706	0.98571	0.98571
GPN2	0.0693859	1.07185	0.180448	0.384519	0.700594	0.752551	1.52662	0.700895	0.700594	0.700596
GPATCH3	0.135455	1.14506	0.152571	0.88781	0.374643	0.849099	1.54417	0.374054	0.374643	0.374594
NUDC	0.150331	1.16222	0.147098	1.02198	0.306789	0.87112	1.55059	0.306551	0.306789	0.306994
NR0B2	0.0975295	1.10244	0.0430256	2.26678	0.0234038	1.01329	1.19944	0.0293741	0.0234038	0.0232793
TRNP1	0.064748	1.06689	0.0555883	1.16478	0.24411	0.95676	1.1897	0.243102	0.24411	0.244135
SLC9A1	0.0702216	1.07275	0.0969375	0.7244	0.46882	0.887122	1.29721	0.469039	0.46882	0.468826
WDTC1	0.235725	1.26583	0.115321	2.04407	0.0409464	1.00975	1.58685	0.0421882	0.0409464	0.0412268
TMEM222	0.133155	1.14243	0.131406	1.01331	0.31091	0.883031	1.47802	0.308399	0.31091	0.311008
SYTL1	-0.00764466	0.992384	0.072565	-0.105349	0.916099	0.86082	1.14406	0.916175	0.916099	0.916099
MAP3K6	0.0294514	1.02989	0.0788238	0.373636	0.708675	0.882461	1.20195	0.70857	0.708675	0.708668
FCN3	0.0975153	1.10243	0.0373802	2.60874	0.00908764	1.02455	1.18623	0.0104914	0.00908764	0.00909203
CD164L2	0.0320917	1.03261	0.0464943	0.690229	0.49005	0.942673	1.13113	0.489959	0.49005	0.490038
GPR3	-0.0388052	0.961938	0.0670306	-0.578917	0.562645	0.843511	1.09699	0.561759	0.562645	0.562651
WASF2	0.0313071	1.0318	0.107054	0.292442	0.769949	0.836511	1.27269	0.769766	0.769949	0.769952
AHDC1	0.00439941	1.00441	0.0767578	0.0573155	0.954294	0.86412	1.16747	0.954285	0.954294	0.954294
FGR	0.0546758	1.0562	0.0618123	0.884545	0.376402	0.935687	1.19223	0.37681	0.376402	0.376405
IFI6	0.0488993	1.05011	0.0484309	1.00967	0.312652	0.95502	1.15468	0.312978	0.312652	0.31258
FAM76A	0.007233	1.00726	0.144117	0.0501885	0.959972	0.759397	1.33602	0.959969	0.959972	0.959972
STX12	0.244665	1.27719	0.150289	1.62796	0.103534	0.951328	1.71468	0.103653	0.103534	0.103381
PPP1R8	-0.0868282	0.916835	0.191345	-0.453779	0.649988	0.630113	1.33402	0.649222	0.649988	0.649999
RPA2	-0.0267104	0.973643	0.13828	-0.193162	0.846832	0.742499	1.27674	0.846763	0.846832	0.846832
SMPDL3B	0.0794294	1.08267	0.0435894	1.82222	0.0684216	0.994014	1.17923	0.0670416	0.0684216	0.0686237
XKR8	0.137654	1.14758	0.13072	1.05304	0.292322	0.888205	1.48269	0.289637	0.292322	0.292644
EYA3	0.0544027	1.05591	0.107874	0.504316	0.614039	0.854681	1.30452	0.613196	0.614039	0.614084
PTAFR	0.0656948	1.0679	0.0522679	1.25689	0.208795	0.963919	1.1831	0.204614	0.208795	0.208874
DNAJC8	-0.116907	0.889668	0.175539	-0.66599	0.505417	0.630679	1.25501	0.504571	0.505417	0.505443
SESN2	0.118959	1.12632	0.112535	1.05708	0.290473	0.903386	1.40428	0.289993	0.290473	0.290562
MED18	0.0444795	1.04548	0.1384	0.321384	0.74792	0.797096	1.37127	0.748631	0.74792	0.747929
PHACTR4	0.00828121	1.00832	0.136164	0.0608181	0.951504	0.772136	1.31674	0.951505	0.951504	0.951504
RCC1	-0.119936	0.886977	0.109079	-1.09953	0.271537	0.71625	1.0984	0.273978	0.271537	0.271587
TRNAU1AP	0.0419188	1.04281	0.115194	0.363897	0.715935	0.832054	1.30695	0.716449	0.715935	0.715944
TAF12	-0.119263	0.887574	0.139401	-0.855544	0.39225	0.675378	1.16644	0.392222	0.39225	0.392207
RAB42	0.0632992	1.06535	0.0679998	0.930874	0.351919	0.932414	1.21723	0.351192	0.351919	0.351973
GMEB1	0.273911	1.3151	0.137229	1.99602	0.0459319	1.00496	1.72095	0.0454878	0.0459319	0.0461819
YTHDF2	0.0407821	1.04163	0.192221	0.212162	0.83198	0.714648	1.51821	0.832098	0.83198	0.83198
OPRD1	0.14381	1.15466	0.112255	1.2811	0.20016	0.926625	1.43882	0.235006	0.20016	0.198189
EPB41	0.106307	1.11216	0.113516	0.936488	0.349022	0.890314	1.38929	0.350199	0.349022	0.349337
TMEM200B	-0.00650667	0.993514	0.0460934	-0.141163	0.887741	0.907694	1.08745	0.887775	0.887741	0.887741
MECR	0.162563	1.17652	0.152445	1.06638	0.286254	0.872648	1.58621	0.286762	0.286254	0.286215
PTPRU	0.0653739	1.06756	0.0505532	1.29317	0.195952	0.966853	1.17875	0.196096	0.195952	0.195725
MATN1	-0.0280458	0.972344	0.0775182	-0.361796	0.717504	0.835288	1.13189	0.716878	0.717504	0.717508
LAPTM5	0.0663098	1.06856	0.0582472	1.13842	0.254946	0.953274	1.19778	0.253609	0.254946	0.254899
SDC3	0.057351	1.05903	0.0795841	0.720634	0.471135	0.906077	1.2378	0.471173	0.471135	0.4712
PUM1	-0.0417543	0.959105	0.179936	-0.232051	0.816498	0.67407	1.36467	0.816409	0.816498	0.816502
NKAIN1	-0.0423054	0.958577	0.0413608	-1.02284	0.306384	0.883936	1.03952	0.306551	0.306384	0.306345
SNRNP40	-0.204555	0.81501	0.146707	-1.39431	0.163225	0.611344	1.08653	0.162131	0.163225	0.16312
ZCCHC17	-0.0751051	0.927646	0.140474	-0.534653	0.59289	0.704385	1.22167	0.591564	0.59289	0.592903
FABP3	0.0367352	1.03742	0.0628896	0.584122	0.559138	0.917112	1.17351	0.559359	0.559138	0.559156
SERINC2	0.032665	1.0332	0.0582343	0.560924	0.574849	0.921758	1.15812	0.576007	0.574849	0.574842
TINAGL1	0.10737	1.11335	0.0421779	2.54565	0.0109076	1.02501	1.20929	0.0109067	0.0109076	0.010793
HCRTR1	0.12298	1.13086	0.0875218	1.40514	0.15998	0.952601	1.34248	0.16938	0.15998	0.159528
PEF1	0.0240119	1.0243	0.163645	0.146731	0.883344	0.743247	1.41164	0.883343	0.883344	0.883344
COL16A1	0.0300726	1.03053	0.0456871	0.658231	0.51039	0.942262	1.12707	0.509797	0.51039	0.510397
SPOCD1	0.0891235	1.09322	0.0503584	1.76978	0.0767635	0.990468	1.20662	0.0772316	0.0767635	0.0766551
PTP4A2	0.24534	1.27806	0.135718	1.80772	0.0706498	0.97955	1.66753	0.0714947	0.0706498	0.0705353
KHDRBS1	0.0592499	1.06104	0.219039	0.270499	0.786777	0.690693	1.62997	0.787209	0.786777	0.786778
TMEM39B	0.106896	1.11282	0.149799	0.713597	0.475476	0.829689	1.49257	0.475477	0.475476	0.475604
KPNA6	0.171952	1.18762	0.159374	1.07892	0.280622	0.868998	1.62307	0.280846	0.280622	0.280573
TXLNA	-0.129152	0.87884	0.15015	-0.860155	0.389703	0.65479	1.17955	0.389736	0.389703	0.389769
CCDC28B	0.00470446	1.00472	0.0614177	0.0765979	0.938943	0.890767	1.13324	0.938958	0.938943	0.938944
IQCC	-0.0055605	0.994455	0.110368	-0.0503812	0.959819	0.801013	1.23461	0.959814	0.959819	0.959819
DCDC2B	0.0200267	1.02023	0.0401126	0.499261	0.617596	0.943091	1.10368	0.621132	0.617596	0.617521
EIF3I	0.0380775	1.03881	0.147691	0.257819	0.796546	0.777718	1.38756	0.796665	0.796546	0.796546
FAM167B	0.0953369	1.10003	0.0893125	1.06745	0.285767	0.923382	1.31047	0.289264	0.285767	0.28587
LCK	0.017726	1.01788	0.0544035	0.325824	0.744557	0.914934	1.13242	0.744469	0.744557	0.744556
HDAC1	0.0225177	1.02277	0.130089	0.173094	0.862578	0.792587	1.31981	0.862658	0.862578	0.862577
MARCKSL1	0.0100664	1.01012	0.0772858	0.13025	0.896369	0.868132	1.17532	0.896412	0.896369	0.896369
TSSK3	-0.0418433	0.95902	0.0666781	-0.627541	0.530304	0.841533	1.09291	0.530669	0.530304	0.530258
BSDC1	0.0951145	1.09978	0.163715	0.580974	0.561258	0.797908	1.51587	0.561262	0.561258	0.561256
ZBTB8B	0.0553649	1.05693	0.0384386	1.44035	0.149769	0.980225	1.13963	0.157405	0.149769	0.149413
ZBTB8A	0.0600934	1.06194	0.110615	0.543266	0.586947	0.854954	1.31903	0.586663	0.586947	0.586936
ZBTB8OS	-0.108666	0.89703	0.142141	-0.764491	0.444575	0.678916	1.18522	0.445352	0.444575	0.444586
RBBP4	0.0197741	1.01997	0.116723	0.16941	0.865474	0.811396	1.28216	0.865627	0.865474	0.865474
SYNC	-0.00377989	0.996227	0.0552772	-0.0683807	0.945483	0.893936	1.11022	0.945474	0.945483	0.945483
KIAA1522	0.0776834	1.08078	0.10287	0.755162	0.450152	0.883435	1.32221	0.448705	0.450152	0.450238
S100PBP	0.127604	1.1361	0.155727	0.819409	0.412553	0.837265	1.5416	0.414777	0.412553	0.412661
FNDC5	-0.0332281	0.967318	0.0475841	-0.698303	0.484988	0.881182	1.06187	0.483784	0.484988	0.485041
HPCA	-0.075152	0.927602	0.058172	-1.29189	0.196394	0.827648	1.03963	0.192464	0.196394	0.196562
TMEM54	0.112852	1.11947	0.100098	1.12741	0.259569	0.920041	1.36212	0.257841	0.259569	0.259753
RNF19B	0.0480075	1.04918	0.107326	0.447307	0.654653	0.850146	1.29481	0.654605	0.654653	0.65467
AK2	-0.0448742	0.956118	0.142255	-0.31545	0.75242	0.723476	1.26357	0.752027	0.75242	0.75243
TRIM62	0.0511639	1.0525	0.104127	0.49136	0.623172	0.858197	1.29078	0.623735	0.623172	0.623169
ZNF362	0.0330418	1.03359	0.101569	0.325314	0.744943	0.847021	1.26126	0.745087	0.744943	0.744946
PHC2	0.169106	1.18425	0.103489	1.63404	0.10225	0.966833	1.45055	0.10278	0.10225	0.102049
ZSCAN20	0.115233	1.12213	0.0993234	1.16018	0.245976	0.923636	1.36329	0.245125	0.245976	0.245934
CSMD2	0.0228204	1.02308	0.0463389	0.492468	0.622388	0.934259	1.12035	0.622939	0.622388	0.622371
HMGB4	-0.0636803	0.938305	0.379215	-0.167927	0.866641	0.446227	1.97302	0.862026	0.866641	0.866489
C1orf94	-0.0456796	0.955348	0.0805468	-0.567119	0.570633	0.815831	1.11872	0.559727	0.570633	0.570365
GJB5	-0.0160803	0.984048	0.0340872	-0.471741	0.637112	0.920452	1.05204	0.641267	0.637112	0.637033
GJB4	0.00664051	1.00666	0.0342342	0.193973	0.846197	0.941334	1.07653	0.845912	0.846197	0.846197
GJB3	0.0229056	1.02317	0.0429388	0.533449	0.593723	0.940585	1.11301	0.589123	0.593723	0.59372
GJA4	0.0789295	1.08213	0.070003	1.12752	0.259525	0.943392	1.24127	0.259467	0.259525	0.259666
DLGAP3	-0.00969131	0.990356	0.0558753	-0.173445	0.862302	0.887626	1.10497	0.861984	0.862302	0.862301
ZMYM6	0.167244	1.18204	0.17263	0.9688	0.332645	0.842733	1.65797	0.331463	0.332645	0.332634
ZMYM1	0.0307485	1.03123	0.14165	0.217074	0.828151	0.781234	1.36122	0.828061	0.828151	0.82815
SFPQ	-0.198253	0.820162	0.191928	-1.03296	0.301624	0.563028	1.19473	0.301601	0.301624	0.301632
ZMYM4	0.188494	1.20743	0.146389	1.28762	0.197879	0.906264	1.60868	0.198881	0.197879	0.197956
KIAA0319L	0.131684	1.14075	0.121077	1.08761	0.276769	0.899764	1.44627	0.275117	0.276769	0.276805
NCDN	0.0353891	1.03602	0.122613	0.288624	0.772869	0.814706	1.31746	0.772665	0.772869	0.772869
TFAP2E	-0.0187486	0.981426	0.0528075	-0.355038	0.722561	0.884928	1.08845	0.722353	0.722561	0.72256
PSMB2	0.1917	1.21131	0.160938	1.19114	0.233598	0.883616	1.66052	0.235429	0.233598	0.23361
C1orf216	0.14221	1.15282	0.147713	0.962747	0.335675	0.863034	1.53991	0.335847	0.335675	0.335979
CLSPN	0.00223511	1.00224	0.0739887	0.0302087	0.975901	0.866945	1.15864	0.975896	0.975901	0.975901
TEKT2	0.0290782	1.02951	0.0361225	0.804988	0.420826	0.959138	1.10503	0.423267	0.420826	0.420726
COL8A2	-0.0270982	0.973266	0.047599	-0.5693	0.569152	0.886574	1.06843	0.568799	0.569152	0.56913
TRAPPC3	-0.000532745	0.999467	0.159519	-0.0033397	0.997335	0.731115	1.36632	0.997335	0.997335	0.997335
MAP7D1	0.2113	1.23528	0.103809	2.03547	0.041804	1.00787	1.51401	0.0433749	0.041804	0.041755
THRAP3	0.100405	1.10562	0.197921	0.5073	0.611945	0.750127	1.62958	0.61178	0.611945	0.611951
STK40	0.17099	1.18648	0.113991	1.50004	0.133604	0.948923	1.48351	0.133285	0.133604	0.133892
LSM10	-0.0800206	0.923097	0.146033	-0.547962	0.583718	0.693336	1.229	0.582078	0.583718	0.583764
OSCP1	0.107224	1.11318	0.0735054	1.45872	0.144643	0.963826	1.28568	0.137379	0.144643	0.145151
MRPS15	-0.0471074	0.953985	0.120909	-0.389611	0.696824	0.752703	1.20909	0.695456	0.696824	0.696832
CSF3R	0.0634281	1.06548	0.0471887	1.34414	0.178904	0.971358	1.16873	0.180003	0.178904	0.17896
GRIK3	0.00615865	1.00618	0.0369438	0.166703	0.867603	0.935897	1.08174	0.868042	0.867603	0.867603
ZC3H12A	0.0233193	1.02359	0.0583744	0.399477	0.689542	0.912933	1.14767	0.689518	0.689542	0.689541
MEAF6	0.0565022	1.05813	0.137233	0.411724	0.680542	0.808585	1.38469	0.684329	0.680542	0.680682
SNIP1	0.0832458	1.08681	0.125139	0.665225	0.505907	0.850422	1.3889	0.517857	0.505907	0.506622
DNALI1	0.0336809	1.03425	0.040775	0.826018	0.408794	0.954816	1.1203	0.410355	0.408794	0.408858
GNL2	-0.0172464	0.982901	0.128379	-0.13434	0.893134	0.764246	1.26411	0.892763	0.893134	0.89314
RSPO1	0.0434347	1.04439	0.0539232	0.805491	0.420536	0.939645	1.16081	0.42337	0.420536	0.420523
CDCA8	-0.0981252	0.906535	0.0976777	-1.00458	0.315099	0.748585	1.09781	0.315668	0.315099	0.316528
EPHA10	0.0197514	1.01995	0.0373561	0.528733	0.596991	0.947939	1.09743	0.597962	0.596991	0.59696
MANEAL	-0.0157493	0.984374	0.0535222	-0.294257	0.768562	0.886343	1.09325	0.768576	0.768562	0.768562
YRDC	0.00871614	1.00875	0.118886	0.073315	0.941555	0.799078	1.27345	0.941633	0.941555	0.941556
C1orf122	0.00182115	1.00182	0.114296	0.0159337	0.987287	0.80076	1.25337	0.98729	0.987287	0.987287
MTF1	0.0880379	1.09203	0.108052	0.814772	0.415203	0.883609	1.34961	0.420468	0.415203	0.415835
INPP5B	0.0662111	1.06845	0.0920914	0.718971	0.472158	0.892004	1.2798	0.481953	0.472158	0.472572
SF3A3	-0.00710958	0.992916	0.141866	-0.0501147	0.960031	0.751892	1.3112	0.959954	0.960031	0.960031
FHL3	0.0747767	1.07764	0.0971824	0.769446	0.441628	0.890745	1.30376	0.443522	0.441628	0.44171
POU3F1	-0.000802647	0.999198	0.0341807	-0.0234824	0.981265	0.934451	1.06843	0.981263	0.981265	0.981265
RRAGC	0.162015	1.17588	0.110671	1.46394	0.14321	0.946584	1.46071	0.146811	0.14321	0.144216
MYCBP	-0.0127122	0.987368	0.126157	-0.100765	0.919737	0.771071	1.26434	0.919639	0.919737	0.919738
GJA9	0.0763509	1.07934	0.0733114	1.04146	0.297662	0.93488	1.24612	0.299506	0.297662	0.297978
RHBDL2	0.04901	1.05023	0.0492214	0.995705	0.319393	0.953647	1.1566	0.316453	0.319393	0.31941
AKIRIN1	0.0476635	1.04882	0.126983	0.375355	0.707396	0.817734	1.3452	0.708543	0.707396	0.707428
NDUFS5	-0.0402821	0.960518	0.113688	-0.354322	0.723098	0.76866	1.20026	0.722292	0.723098	0.723115
MACF1	0.0603882	1.06225	0.0861954	0.700597	0.483555	0.897133	1.25775	0.484324	0.483555	0.483616
BMP8A	-0.021818	0.978418	0.0604649	-0.360836	0.718222	0.869074	1.10152	0.718157	0.718222	0.718223
PABPC4	0.101576	1.10691	0.106443	0.954276	0.339944	0.898482	1.3637	0.351995	0.339944	0.34104
HEYL	0.1162	1.12322	0.0714875	1.62546	0.104064	0.976371	1.29216	0.101258	0.104064	0.104122
NT5C1A	0.0775171	1.0806	0.159392	0.48633	0.626733	0.790661	1.47686	0.63137	0.626733	0.626665
HPCAL4	0.0140173	1.01412	0.0446482	0.31395	0.753559	0.929144	1.10686	0.754018	0.753559	0.753559
PPIE	0.00671517	1.00674	0.119651	0.0561228	0.955244	0.796286	1.27281	0.955312	0.955244	0.955244
BMP8B	-0.0117371	0.988332	0.0565946	-0.207389	0.835706	0.884564	1.10427	0.835802	0.835706	0.835707
OXCT2	-0.0123307	0.987745	0.0581061	-0.21221	0.831943	0.881424	1.10689	0.831819	0.831943	0.831943
TRIT1	0.00727033	1.0073	0.0991732	0.0733094	0.94156	0.829356	1.22342	0.941688	0.94156	0.941561
MFSD2A	0.0229269	1.02319	0.0637683	0.359535	0.719195	0.902978	1.15941	0.719271	0.719195	0.719202
CAP1	0.147669	1.15913	0.10935	1.35042	0.176882	0.935519	1.43619	0.184761	0.176882	0.177558
PPT1	-0.0137346	0.986359	0.100804	-0.13625	0.891624	0.809525	1.20182	0.891439	0.891624	0.891625
RLF	-0.058263	0.943402	0.128325	-0.454027	0.649809	0.733612	1.21319	0.64747	0.649809	0.649942
TMCO2	0.132566	1.14175	0.177186	0.748172	0.454356	0.806773	1.61582	0.462473	0.454356	0.454256
ZMPSTE24	-0.0539196	0.947508	0.135523	-0.397864	0.69073	0.726484	1.23578	0.688485	0.69073	0.690817
COL9A2	-0.036874	0.963798	0.0395486	-0.932371	0.351145	0.891912	1.04148	0.350388	0.351145	0.351186
SMAP2	0.0822665	1.08575	0.0883675	0.930959	0.351875	0.913081	1.29106	0.356687	0.351875	0.35188
ZNF684	-0.0980276	0.906624	0.110048	-0.890768	0.373053	0.730725	1.12487	0.369811	0.373053	0.373094
RIMS3	0.0705828	1.07313	0.047326	1.49142	0.135853	0.978069	1.17744	0.136178	0.135853	0.135721
NFYC	-0.00533023	0.994684	0.146544	-0.0363728	0.970985	0.746356	1.32564	0.970975	0.970985	0.970985
KCNQ4	0.0452373	1.04628	0.0483779	0.935081	0.349747	0.951627	1.15034	0.354938	0.349747	0.34989
CITED4	0.0315255	1.03203	0.0512002	0.61573	0.538072	0.93349	1.14097	0.536817	0.538072	0.538068
SLFNL1	0.0252322	1.02555	0.0670924	0.376081	0.706857	0.899185	1.16968	0.706631	0.706857	0.706861
SCMH1	0.125053	1.13321	0.118497	1.05532	0.29128	0.898348	1.42947	0.292729	0.29128	0.291463
EDN2	0.00885227	1.00889	0.0287525	0.307878	0.758175	0.953609	1.06738	0.757954	0.758175	0.758172
HIVEP3	0.0453545	1.0464	0.0572011	0.792895	0.427839	0.935422	1.17054	0.427231	0.427839	0.427859
GUCA2B	0.143387	1.15418	0.103935	1.37958	0.167715	0.941461	1.41495	0.207518	0.167715	0.16645
GUCA2A	0.00703493	1.00706	0.168782	0.0416806	0.966753	0.723416	1.40192	0.966833	0.966753	0.966754
FOXJ3	0.0250404	1.02536	0.15022	0.166692	0.867613	0.763849	1.37639	0.867703	0.867613	0.867613
RIMKLA	-0.0361292	0.964516	0.0358778	-1.00701	0.313931	0.899022	1.03478	0.316096	0.313931	0.313819
ZMYND12	0.0411098	1.04197	0.051756	0.7943	0.427021	0.941454	1.15321	0.427038	0.427021	0.426959
PPCS	-0.00115009	0.998851	0.131712	-0.00873189	0.993033	0.771591	1.29305	0.993033	0.993033	0.993033
CCDC30	0.111583	1.11805	0.0682529	1.63485	0.102081	0.978054	1.27808	0.103705	0.102081	0.102262
PPIH	-0.0159267	0.984199	0.116952	-0.136181	0.891678	0.782588	1.23775	0.891582	0.891678	0.891678
YBX1	0.0160303	1.01616	0.118974	0.134738	0.892819	0.804806	1.28302	0.892934	0.892819	0.892819
CLDN19	0.01853	1.0187	0.0311356	0.595139	0.551751	0.958396	1.0828	0.556464	0.551751	0.551626
C1orf50	0.0110131	1.01107	0.13263	0.0830357	0.933823	0.779628	1.31123	0.933837	0.933823	0.933823
ERMAP	0.261667	1.29909	0.112418	2.32762	0.0199323	1.0422	1.61931	0.0190929	0.0199323	0.0203485
ZNF691	-0.120654	0.886341	0.139166	-0.866982	0.385952	0.67475	1.16428	0.383683	0.385952	0.385989
SLC2A1	0.039902	1.04071	0.0564706	0.706598	0.479817	0.931668	1.16251	0.476904	0.479817	0.479823
EBNA1BP2	0.0707212	1.07328	0.132516	0.53368	0.593563	0.827782	1.39159	0.594777	0.593563	0.593575
TMEM125	0.087017	1.09092	0.0419066	2.07645	0.0378521	1.00489	1.1843	0.0354898	0.0378521	0.037956
C1orf210	0.053497	1.05495	0.0698837	0.765515	0.443965	0.919916	1.20981	0.443477	0.443965	0.444002
TIE1	0.145233	1.15631	0.0684304	2.12235	0.0338084	1.01117	1.32228	0.0330723	0.0338084	0.0339984
MPL	-0.0542947	0.947153	0.0976143	-0.556216	0.578063	0.782223	1.14686	0.577793	0.578063	0.578125
CDC20	-0.0445051	0.956471	0.088891	-0.500671	0.616603	0.80354	1.13851	0.618216	0.616603	0.616698
ELOVL1	0.217115	1.24249	0.141128	1.53842	0.123945	0.942244	1.6384	0.125416	0.123945	0.123987
MED8	0.0232878	1.02356	0.153892	0.151326	0.879719	0.757044	1.38391	0.879836	0.879719	0.879719
HYI	0.18211	1.19975	0.0887417	2.05214	0.0401565	1.00821	1.42767	0.0398337	0.0401565	0.0403037
PTPRF	0.00034855	1.00035	0.0919524	0.00379054	0.996976	0.835375	1.1979	0.996976	0.996976	0.996976
KDM4A	-0.0881464	0.915627	0.120977	-0.728623	0.466233	0.722342	1.16063	0.464441	0.466233	0.466247
ST3GAL3	-0.00687418	0.993149	0.0862671	-0.0796848	0.936488	0.838656	1.1761	0.936489	0.936488	0.936488
ARTN	-0.0269678	0.973393	0.0397768	-0.677977	0.497786	0.900389	1.05232	0.500269	0.497786	0.497738
IPO13	-0.0396295	0.961145	0.141298	-0.280467	0.779119	0.728645	1.26783	0.778954	0.779119	0.779115
DPH2	-0.0257233	0.974605	0.125118	-0.205592	0.83711	0.762654	1.24546	0.836994	0.83711	0.837112
ATP6V0B	0.034414	1.03501	0.105115	0.327393	0.743371	0.842309	1.2718	0.744133	0.743371	0.743379
B4GALT2	0.0905758	1.0948	0.125654	0.720834	0.471012	0.855814	1.40053	0.47021	0.471012	0.471047
CCDC24	0.0726728	1.07538	0.0796939	0.911899	0.361822	0.919869	1.25718	0.36001	0.361822	0.361893
SLC6A9	-0.0445348	0.956442	0.0878474	-0.506956	0.612185	0.805161	1.13615	0.612085	0.612185	0.612224
KLF17	0.130077	1.13892	0.0665236	1.95535	0.0505424	0.999693	1.29753	0.0543695	0.0505424	0.0503856
DMAP1	0.0365821	1.03726	0.121525	0.301025	0.763396	0.817419	1.31622	0.763554	0.763396	0.763395
ERI3	0.035219	1.03585	0.144228	0.24419	0.807083	0.78078	1.37424	0.807397	0.807083	0.807084
RNF220	0.024979	1.02529	0.185709	0.134506	0.893003	0.712479	1.47545	0.893037	0.893003	0.893004
TMEM53	0.243525	1.27574	0.108809	2.2381	0.0252147	1.03073	1.57899	0.0253599	0.0252147	0.0251115
KIF2C	-0.0466255	0.954445	0.0924145	-0.504526	0.613892	0.79632	1.14397	0.615611	0.613892	0.61399
RPS8	-0.0614973	0.940356	0.108349	-0.567585	0.570317	0.76044	1.16284	0.568481	0.570317	0.570317
BEST4	-0.0781085	0.924864	0.0581121	-1.3441	0.178916	0.825302	1.03644	0.17732	0.178916	0.178825
PLK3	0.187977	1.20681	0.0832727	2.25737	0.0239852	1.02507	1.42075	0.0247777	0.0239852	0.0240573
BTBD19	0.0329498	1.0335	0.055407	0.594686	0.552054	0.927144	1.15205	0.551867	0.552054	0.552034
PTCH2	-0.0104876	0.989567	0.0532906	-0.196801	0.843984	0.891424	1.09852	0.843703	0.843984	0.843997
EIF2B3	0.0748153	1.07769	0.144346	0.518305	0.604246	0.812127	1.43008	0.604651	0.604246	0.604245
HECTD3	0.111059	1.11746	0.123062	0.902468	0.366808	0.877975	1.42227	0.367172	0.366808	0.366805
UROD	0.0624387	1.06443	0.126173	0.494864	0.620696	0.831223	1.36306	0.62111	0.620696	0.620702
ZSWIM5	0.00821937	1.00825	0.0553128	0.148598	0.881871	0.904664	1.1237	0.881817	0.881871	0.88187
HPDL	-0.0228133	0.977445	0.0437122	-0.521898	0.601742	0.89719	1.06488	0.601713	0.601742	0.601724
MUTYH	-0.041306	0.959535	0.10515	-0.39283	0.694445	0.780832	1.17914	0.694758	0.694445	0.694467
TOE1	0.00424159	1.00425	0.124071	0.0341869	0.972728	0.787468	1.28071	0.97273	0.972728	0.972728
TESK2	-0.0534662	0.947938	0.0844597	-0.633039	0.526708	0.803318	1.11859	0.527463	0.526708	0.526706
MMACHC	-0.0624649	0.939446	0.0794826	-0.785894	0.43193	0.803926	1.09781	0.432495	0.43193	0.431941
PRDX1	-0.0225148	0.977737	0.0797422	-0.282345	0.777679	0.836268	1.14314	0.777422	0.777679	0.777678
AKR1A1	-0.129552	0.878489	0.136322	-0.950343	0.341938	0.67251	1.14755	0.341002	0.341938	0.341966
NASP	-0.105005	0.90032	0.108827	-0.964874	0.334608	0.727383	1.11437	0.332078	0.334608	0.334659
CCDC17	0.0125423	1.01262	0.0413011	0.303678	0.761373	0.933881	1.098	0.761961	0.761373	0.761371
GPBP1L1	0.154875	1.16751	0.143727	1.07756	0.28123	0.880888	1.5474	0.281579	0.28123	0.281453
TMEM69	-0.212145	0.808847	0.152964	-1.3869	0.165473	0.599327	1.09161	0.165153	0.165473	0.165568
IPP	0.0977546	1.10269	0.115423	0.846922	0.397039	0.879439	1.38262	0.397077	0.397039	0.397145
MAST2	0.0651885	1.06736	0.0988493	0.659473	0.509592	0.879367	1.29554	0.510391	0.509592	0.509835
PIK3R3	-0.0166808	0.983458	0.069519	-0.239946	0.810372	0.858185	1.12702	0.810385	0.810372	0.810373
TSPAN1	0.0354876	1.03612	0.0388728	0.912917	0.361286	0.960116	1.11815	0.361129	0.361286	0.361239
POMGNT1	0.181745	1.19931	0.125531	1.44781	0.147669	0.937732	1.53385	0.148932	0.147669	0.147699
RAD54L	-0.0806945	0.922476	0.0859791	-0.938536	0.347969	0.779416	1.09179	0.352417	0.347969	0.348146
LRRC41	0.176735	1.19331	0.161211	1.09629	0.272952	0.870024	1.63673	0.27395	0.272952	0.273158
UQCRH	-0.0816056	0.921635	0.116578	-0.700011	0.48392	0.733379	1.15822	0.482146	0.48392	0.483889
NSUN4	0.270363	1.31044	0.16959	1.59422	0.110887	0.939858	1.82714	0.112096	0.110887	0.110864
FAAH	0.110752	1.11712	0.050536	2.19154	0.0284126	1.01177	1.23343	0.0258806	0.0284126	0.0282435
DMBX1	0.0238997	1.02419	0.0364965	0.65485	0.512565	0.953485	1.10013	0.514616	0.512565	0.512494
KNCN	0.0845527	1.08823	0.130212	0.649348	0.516113	0.84311	1.40461	0.525516	0.516113	0.515879
MKNK1	0.0381905	1.03893	0.133944	0.285122	0.775551	0.799047	1.35083	0.775619	0.775551	0.77555
ATPAF1	0.0280694	1.02847	0.154054	0.182205	0.855422	0.760431	1.39098	0.855468	0.855422	0.855422
CYP4B1	0.0438255	1.0448	0.0254818	1.71987	0.0854554	0.993901	1.09831	0.0831839	0.0854554	0.0851414
CYP4A11	0.0808966	1.08426	0.0863371	0.936986	0.348766	0.915467	1.28417	0.355783	0.348766	0.34861
CYP4X1	-0.0295744	0.970859	0.0357017	-0.828375	0.407458	0.905246	1.04123	0.407499	0.407458	0.407424
CYP4Z1	-0.0318734	0.968629	0.0390315	-0.816607	0.414153	0.897292	1.04564	0.408841	0.414153	0.413989
CYP4A22	0.0708974	1.07347	0.12637	0.561032	0.574776	0.837962	1.37517	0.580851	0.574776	0.574654
PDZK1IP1	0.0211171	1.02134	0.0309388	0.682546	0.494894	0.961249	1.08519	0.494106	0.494894	0.494858
TAL1	-0.00648204	0.993539	0.0548339	-0.118212	0.905899	0.892299	1.10627	0.905799	0.905899	0.9059
STIL	0.00941395	1.00946	0.102061	0.0922386	0.926508	0.826445	1.233	0.926476	0.926508	0.926509
CMPK1	0.0377057	1.03843	0.141098	0.26723	0.789292	0.78754	1.36924	0.789584	0.789292	0.789293
FOXE3	-0.0108079	0.98925	0.0503286	-0.214746	0.829965	0.896327	1.09181	0.82932	0.829965	0.829962
FOXD2	-0.0914078	0.912645	0.0815337	-1.1211	0.262243	0.777858	1.07079	0.26121	0.262243	0.262249
SLC5A9	0.0898036	1.09396	0.0461259	1.94692	0.0515438	0.999399	1.19747	0.0544877	0.0515438	0.0514272
SPATA6	0.120206	1.12773	0.0559569	2.1482	0.0316981	1.01059	1.25845	0.0285275	0.0316981	0.0316152
AGBL4	-0.00253826	0.997465	0.0558157	-0.0454757	0.963728	0.894102	1.11278	0.963721	0.963728	0.963728
BEND5	-0.0175175	0.982635	0.0452865	-0.386816	0.698892	0.899175	1.07384	0.699587	0.698892	0.698885
ELAVL4	0.0408948	1.04174	0.057315	0.71351	0.47553	0.931052	1.16559	0.480985	0.47553	0.475517
DMRTA2	-0.0408137	0.960008	0.0245699	-1.66113	0.0966881	0.914873	1.00737	0.0996654	0.0966881	0.0960974
FAF1	0.0919546	1.09632	0.146703	0.626809	0.530784	0.82236	1.46153	0.529906	0.530784	0.530893
CDKN2C	-0.148841	0.861706	0.0856846	-1.73708	0.0823726	0.728491	1.01928	0.0795114	0.0823726	0.0823525
C1orf185	0.138492	1.14854	0.473838	0.292277	0.770075	0.453748	2.90722	0.77604	0.770075	0.769876
RNF11	0.0745868	1.07744	0.135138	0.551929	0.580997	0.826728	1.40418	0.580784	0.580997	0.580993
TTC39A	0.0609488	1.06284	0.0662704	0.919698	0.35773	0.933384	1.21026	0.355809	0.35773	0.357857
EPS15	0.31564	1.37114	0.172784	1.82679	0.0677312	0.977253	1.92377	0.0691019	0.0677312	0.0678256
OSBPL9	0.322546	1.38064	0.163152	1.97696	0.0480457	1.00278	1.90088	0.048739	0.0480457	0.0481978
RAB3B	-0.0365329	0.964126	0.0333773	-1.09454	0.273717	0.903074	1.02931	0.27288	0.273717	0.273536
TXNDC12	-0.0942914	0.910018	0.166912	-0.564918	0.57213	0.656106	1.26219	0.571652	0.57213	0.572122
KTI12	-0.101378	0.903591	0.149933	-0.676158	0.49894	0.673518	1.21226	0.498712	0.49894	0.498928
BTF3L4	-0.117373	0.889253	0.13582	-0.86418	0.387489	0.681421	1.16048	0.38318	0.387489	0.387497
ZFYVE9	0.0170307	1.01718	0.102832	0.165617	0.868459	0.831507	1.24431	0.868061	0.868459	0.868462
CC2D1B	0.22185	1.24838	0.144607	1.53415	0.124992	0.940282	1.65744	0.123077	0.124992	0.124859
PRPF38A	-0.099548	0.905246	0.163393	-0.609254	0.542356	0.657183	1.24695	0.541066	0.542356	0.542361
GPX7	0.0117574	1.01183	0.0546919	0.214976	0.829786	0.908976	1.12632	0.829554	0.829786	0.829785
ZYG11B	0.19273	1.21256	0.161805	1.19113	0.233604	0.883025	1.66506	0.23287	0.233604	0.23395
ZYG11A	0.0106229	1.01068	0.0359566	0.295436	0.767661	0.941905	1.08448	0.767555	0.767661	0.767653
ECHDC2	-0.0322714	0.968244	0.0698432	-0.462056	0.644041	0.844373	1.11029	0.644696	0.644041	0.644031
SCP2	-3.83091e-05	0.999962	0.170758	-0.000224348	0.999821	0.71554	1.39744	0.999821	0.999821	0.999821
PODN	0.0729513	1.07568	0.0504796	1.44517	0.148411	0.974348	1.18755	0.145242	0.148411	0.148336
SLC1A7	0.032825	1.03337	0.0461696	0.710964	0.477106	0.943965	1.13124	0.481596	0.477106	0.477298
CPT2	0.0120073	1.01208	0.166935	0.0719275	0.94266	0.729657	1.40382	0.942664	0.94266	0.94266
MAGOH	-0.0706409	0.931796	0.141899	-0.497824	0.618608	0.705564	1.23057	0.617751	0.618608	0.618598
LRP8	0.022585	1.02284	0.0619201	0.364745	0.715302	0.905945	1.15482	0.715009	0.715302	0.715299
DMRTB1	0.110237	1.11654	0.0959492	1.14891	0.250594	0.925131	1.34756	0.292069	0.250594	0.246199
GLIS1	-0.0292729	0.971151	0.0428103	-0.683781	0.494113	0.89299	1.05615	0.492207	0.494113	0.494139
YIPF1	0.169363	1.18455	0.143773	1.17799	0.238801	0.893663	1.57012	0.239661	0.238801	0.238806
DIO1	0.0159298	1.01606	0.0586693	0.271519	0.785992	0.905688	1.13988	0.787184	0.785992	0.785998
LRRC42	0.0669557	1.06925	0.135474	0.494234	0.621141	0.819904	1.39442	0.621544	0.621141	0.621125
LDLRAD1	0.0100639	1.01011	0.0370199	0.271853	0.785735	0.939419	1.08613	0.786463	0.785735	0.785726
TMEM59	0.0848272	1.08853	0.127308	0.666316	0.505209	0.848155	1.39703	0.506216	0.505209	0.505234
CDCP2	0.093957	1.09851	0.119323	0.787415	0.431039	0.869434	1.38795	0.436331	0.431039	0.431158
CYB5RL	0.00827747	1.00831	0.0958281	0.0863784	0.931166	0.835653	1.21664	0.931176	0.931166	0.931166
MRPL37	-0.0637198	0.938268	0.150851	-0.422403	0.672731	0.698108	1.26105	0.672305	0.672731	0.672731
SSBP3	0.0759622	1.07892	0.0788393	0.963506	0.335294	0.924447	1.25921	0.337524	0.335294	0.335345
ACOT11	0.140947	1.15136	0.067674	2.08274	0.0372751	1.00834	1.31467	0.0367075	0.0372751	0.0373483
FAM151A	-0.0385615	0.962173	0.0484088	-0.796581	0.425694	0.875079	1.05793	0.415314	0.425694	0.425728
TTC4	0.0992284	1.10432	0.1737	0.571263	0.567822	0.785671	1.5522	0.567839	0.567822	0.567829
PARS2	0.0540368	1.05552	0.122532	0.441003	0.659211	0.830173	1.34204	0.659496	0.659211	0.659219
TTC22	0.0504349	1.05173	0.0609745	0.827147	0.408154	0.933259	1.18524	0.402686	0.408154	0.408421
DHCR24	0.0852317	1.08897	0.0894491	0.952851	0.340666	0.913853	1.29764	0.338667	0.340666	0.340773
TMEM61	0.0867515	1.09063	0.044689	1.94123	0.0522306	0.999163	1.19046	0.0520836	0.0522306	0.0521449
BSND	-0.00175943	0.998242	0.0700095	-0.0251313	0.97995	0.870249	1.14506	0.979937	0.97995	0.97995
PCSK9	-0.00559103	0.994425	0.0333084	-0.167857	0.866696	0.931579	1.06151	0.866836	0.866696	0.866696
USP24	0.148834	1.16048	0.149143	0.997929	0.318314	0.866338	1.55449	0.317207	0.318314	0.318316
PRKAA2	-0.0586384	0.943048	0.0423398	-1.38495	0.166068	0.867949	1.02464	0.173679	0.166068	0.165684
C8A	0.144169	1.15508	0.0794271	1.81512	0.069506	0.988561	1.34965	0.0848624	0.069506	0.0696079
C8B	0.111372	1.11781	0.039298	2.83404	0.00459639	1.03495	1.20731	0.00757509	0.00459639	0.00446692
DAB1	0.0297782	1.03023	0.0368001	0.809188	0.418407	0.958536	1.10728	0.424728	0.418407	0.41821
OMA1	-0.24068	0.786093	0.138407	-1.73893	0.0820462	0.599325	1.03106	0.0809578	0.0820462	0.0825923
TACSTD2	-0.00487673	0.995135	0.0461185	-0.105743	0.915786	0.90913	1.08928	0.915924	0.915786	0.915786
MYSM1	0.0543232	1.05583	0.0793629	0.684491	0.493665	0.903729	1.23352	0.493688	0.493665	0.493771
JUN	0.153541	1.16596	0.0783725	1.95911	0.0500997	0.999933	1.35954	0.0511642	0.0500997	0.0500654
FGGY	0.0219454	1.02219	0.0806027	0.272267	0.785417	0.872814	1.19713	0.785769	0.785417	0.785426
HOOK1	-0.0245795	0.97572	0.0633822	-0.387799	0.698165	0.861736	1.10478	0.698922	0.698165	0.698232
CYP2J2	-0.0466329	0.954438	0.0481171	-0.969153	0.332469	0.868541	1.04883	0.335196	0.332469	0.332523
C1orf87	0.0216369	1.02187	0.0347749	0.622199	0.533811	0.954545	1.09395	0.537723	0.533811	0.533697
NFIA	-0.0759181	0.926892	0.0870369	-0.872252	0.383071	0.781526	1.0993	0.384352	0.383071	0.383143
TM2D1	-0.149044	0.861531	0.133297	-1.11813	0.263511	0.66345	1.11875	0.260652	0.263511	0.263807
L1TD1	0.0461492	1.04723	0.040728	1.13311	0.257169	0.966885	1.13425	0.263416	0.257169	0.257116
KANK4	0.0616781	1.06362	0.0291936	2.11273	0.034624	1.00447	1.12625	0.0363253	0.034624	0.0345112
USP1	0.0173653	1.01752	0.132131	0.131425	0.895439	0.785365	1.31829	0.895559	0.895439	0.89544
DOCK7	0.0947979	1.09944	0.130458	0.726656	0.467437	0.851382	1.41976	0.468559	0.467437	0.467617
ANGPTL3	-0.143828	0.866037	0.112372	-1.27993	0.200569	0.694841	1.07941	0.181806	0.200569	0.203486
ATG4C	0.0718451	1.07449	0.127636	0.562891	0.573509	0.836677	1.37989	0.573615	0.573509	0.573516
FOXD3	-0.0706552	0.931783	0.0401071	-1.76166	0.0781263	0.861342	1.00799	0.0781602	0.0781263	0.0777662
ALG6	-0.188772	0.827975	0.139917	-1.34918	0.17728	0.62939	1.08922	0.175937	0.17728	0.177279
ITGB3BP	-0.12405	0.883336	0.114098	-1.08722	0.276939	0.706326	1.10471	0.273247	0.276939	0.277092
EFCAB7	0.0473568	1.0485	0.109765	0.43144	0.666149	0.845542	1.30017	0.666713	0.666149	0.666157
PGM1	0.121477	1.12916	0.0994026	1.22207	0.221682	0.929277	1.37204	0.220828	0.221682	0.2218
ROR1	0.0555369	1.05711	0.0427504	1.2991	0.193911	0.972143	1.1495	0.1939	0.193911	0.193805
UBE2U	0.0640445	1.06614	0.0938578	0.682357	0.495014	0.886997	1.28146	0.507251	0.495014	0.494466
CACHD1	-0.102166	0.90288	0.0597947	-1.7086	0.0875243	0.803032	1.01514	0.0913663	0.0875243	0.0876887
RAVER2	-0.148791	0.861749	0.0931603	-1.59715	0.110233	0.717931	1.03438	0.119379	0.110233	0.110989
JAK1	0.19685	1.21756	0.126592	1.55499	0.119948	0.950026	1.56044	0.120694	0.119948	0.120179
DNAJC6	0.0266608	1.02702	0.0444409	0.599916	0.548562	0.941349	1.12049	0.54808	0.548562	0.548548
LEPROT	0.0941291	1.0987	0.0907558	1.03717	0.299657	0.919662	1.3126	0.300057	0.299657	0.299767
LEPR	0.0809402	1.08431	0.0651246	1.24285	0.213923	0.954372	1.23193	0.214969	0.213923	0.214089
PDE4B	-0.047334	0.953769	0.0510782	-0.926696	0.354085	0.86291	1.0542	0.354014	0.354085	0.354034
SGIP1	0.0310416	1.03153	0.0547379	0.567095	0.570649	0.926591	1.14835	0.570595	0.570649	0.570626
INSL5	0.340609	1.4058	0.300592	1.13313	0.257161	0.779938	2.5339	0.276399	0.257161	0.256395
MIER1	0.0234611	1.02374	0.142052	0.165159	0.868819	0.774951	1.3524	0.868943	0.868819	0.86882
SLC35D1	0.0152148	1.01533	0.113026	0.134614	0.892917	0.813579	1.26711	0.892961	0.892917	0.892917
C1orf141	0.0467716	1.04788	0.0572492	0.816982	0.413939	0.93666	1.17231	0.423199	0.413939	0.41358
IL23R	0.00406635	1.00407	0.0823616	0.0493719	0.960623	0.854397	1.17997	0.96067	0.960623	0.960623
IL12RB2	0.032401	1.03293	0.0370702	0.874046	0.382093	0.960544	1.11077	0.381667	0.382093	0.38197
SERBP1	-0.142692	0.867021	0.176632	-0.807849	0.419177	0.61331	1.22569	0.418186	0.419177	0.419172
GADD45A	0.0729448	1.07567	0.0914593	0.797566	0.425122	0.899144	1.28686	0.42552	0.425122	0.425139
GNG12	0.0615979	1.06353	0.0880429	0.699635	0.484155	0.894972	1.26385	0.48209	0.484155	0.484234
DIRAS3	0.0577644	1.05947	0.0477558	1.20958	0.226441	0.964799	1.16342	0.230688	0.226441	0.226429
WLS	-0.019799	0.980396	0.0645987	-0.306492	0.75923	0.863803	1.11273	0.760285	0.75923	0.75923
RPE65	0.0330216	1.03357	0.112351	0.293915	0.768823	0.829293	1.28817	0.769821	0.768823	0.768813
DEPDC1	-0.124376	0.883048	0.0825648	-1.50641	0.131963	0.751112	1.03816	0.139886	0.131963	0.132883
LRRC7	-0.0647578	0.937294	0.0385491	-1.67988	0.0929809	0.869086	1.01086	0.0865813	0.0929809	0.0925174
LRRC40	-0.0268026	0.973553	0.137922	-0.194332	0.845916	0.742952	1.27573	0.845854	0.845916	0.845917
ANKRD13C	-0.00795312	0.992078	0.205875	-0.0386308	0.969185	0.662681	1.48521	0.969185	0.969185	0.969185
CTH	0.0123632	1.01244	0.0629148	0.196507	0.844213	0.894986	1.14531	0.844175	0.844213	0.844214
PTGER3	0.0369392	1.03763	0.0424208	0.870781	0.383873	0.954847	1.12759	0.385149	0.383873	0.383819
ZRANB2	-0.0778868	0.925069	0.157178	-0.495532	0.620225	0.679804	1.25882	0.6198	0.620225	0.620229
NEGR1	0.0302668	1.03073	0.0456222	0.663423	0.50706	0.942564	1.12714	0.506335	0.50706	0.50702
LRRIQ3	0.0102989	1.01035	0.0623369	0.165214	0.868775	0.894152	1.14165	0.868761	0.868775	0.868775
FPGT	-0.0443414	0.956627	0.131397	-0.33746	0.73577	0.73943	1.23762	0.73524	0.73577	0.735777
TNNI3K	-0.0445324	0.956445	0.0552801	-0.805577	0.420487	0.858233	1.06589	0.418571	0.420487	0.420486
CRYZ	0.163003	1.17704	0.0862239	1.89046	0.0586966	0.994025	1.39375	0.0574267	0.0586966	0.0589537
TYW3	0.036886	1.03757	0.13948	0.264454	0.79143	0.789394	1.36378	0.791145	0.79143	0.79144
LHX8	-0.00735565	0.992671	0.0357146	-0.205957	0.836825	0.925561	1.06465	0.836052	0.836825	0.836819
SLC44A5	-0.0452313	0.955776	0.0389086	-1.1625	0.245031	0.885599	1.03151	0.253598	0.245031	0.244952
ACADM	0.0594228	1.06122	0.124094	0.478854	0.632042	0.832105	1.35343	0.632953	0.632042	0.632036
RABGGTB	-0.0807678	0.922408	0.145485	-0.555163	0.578783	0.693563	1.22676	0.578218	0.578783	0.578814
MSH4	-0.0136226	0.98647	0.0729541	-0.186728	0.851874	0.855038	1.13811	0.851391	0.851874	0.851873
ASB17	0.19865	1.21976	0.314883	0.630869	0.528126	0.658027	2.26101	0.555452	0.528126	0.526626
ST6GALNAC3	0.0391707	1.03995	0.0508578	0.770201	0.441181	0.941286	1.14895	0.444872	0.441181	0.441254
ST6GALNAC5	0.00033989	1.00034	0.0575711	0.00590383	0.995289	0.8936	1.11983	0.995289	0.995289	0.995289
PIGK	0.0175561	1.01771	0.141044	0.124472	0.900941	0.771912	1.34178	0.900977	0.900941	0.900942
AK5	-0.0468067	0.954272	0.0438987	-1.06624	0.286313	0.875599	1.04001	0.280818	0.286313	0.286167
ZZZ3	0.208737	1.23212	0.165691	1.2598	0.207742	0.890466	1.70486	0.208901	0.207742	0.20776
USP33	0.0689723	1.07141	0.175641	0.392689	0.694549	0.759361	1.51168	0.695222	0.694549	0.694559
NEXN	0.034246	1.03484	0.0563346	0.607904	0.543251	0.926661	1.15565	0.542501	0.543251	0.543212
FUBP1	0.11387	1.12061	0.153615	0.741267	0.458532	0.829269	1.5143	0.457606	0.458532	0.458528
DNAJB4	0.0170746	1.01722	0.0763697	0.223578	0.823086	0.875809	1.18147	0.82313	0.823086	0.823085
GIPC2	0.0422014	1.0431	0.042233	0.999251	0.317673	0.960238	1.13312	0.320854	0.317673	0.317494
PTGFR	-0.0184434	0.981726	0.0438943	-0.420177	0.674356	0.900798	1.06992	0.674019	0.674356	0.674365
IFI44L	0.0529466	1.05437	0.0436787	1.21218	0.225442	0.967866	1.14861	0.224532	0.225442	0.225393
IFI44	0.0505606	1.05186	0.0523565	0.965698	0.334195	0.949275	1.16553	0.332422	0.334195	0.334141
TTLL7	0.0141778	1.01428	0.0434643	0.326195	0.744277	0.931452	1.10447	0.743605	0.744277	0.744274
PRKACB	0.011268	1.01133	0.0939872	0.119889	0.904571	0.841185	1.21589	0.904571	0.904571	0.904572
SAMD13	-0.127434	0.880352	0.0564399	-2.25786	0.0239542	0.78816	0.983327	0.02296	0.0239542	0.0241813
DNASE2B	0.00150528	1.00151	0.0465052	0.0323679	0.974179	0.914257	1.09708	0.974186	0.974179	0.974179
RPF1	-0.133536	0.874996	0.15368	-0.868924	0.384889	0.647431	1.18255	0.383234	0.384889	0.384884
GNG5	0.0541353	1.05563	0.138067	0.392095	0.694988	0.805356	1.38367	0.695187	0.694988	0.694984
SPATA1	0.153504	1.16591	0.104225	1.47282	0.140801	0.950495	1.43015	0.142035	0.140801	0.140736
CTBS	0.0680419	1.07041	0.117534	0.578913	0.562648	0.850169	1.34771	0.56329	0.562648	0.562641
SSX2IP	-0.0225372	0.977715	0.105469	-0.213686	0.830792	0.795128	1.20223	0.830779	0.830792	0.830792
LPAR3	-0.0173107	0.982838	0.0420465	-0.411704	0.680557	0.905091	1.06726	0.682657	0.680557	0.680537
MCOLN2	-0.0628886	0.939048	0.0572161	-1.09914	0.271706	0.839432	1.05049	0.274498	0.271706	0.271611
MCOLN3	-0.00262068	0.997383	0.0376129	-0.0696751	0.944452	0.926501	1.07369	0.94449	0.944452	0.944452
SYDE2	-0.0449636	0.956032	0.0650355	-0.691369	0.489334	0.841616	1.086	0.490287	0.489334	0.489414
C1orf52	-0.173854	0.84042	0.140768	-1.23504	0.216817	0.637785	1.10743	0.213968	0.216817	0.217042
BCL10	0.0579206	1.05963	0.134792	0.429702	0.667412	0.813615	1.38004	0.667549	0.667412	0.667407
DDAH1	0.0539054	1.05538	0.0623027	0.865218	0.386919	0.934068	1.19246	0.38576	0.386919	0.386938
ZNHIT6	-0.228026	0.796103	0.16407	-1.38981	0.164586	0.577182	1.09806	0.162619	0.164586	0.16467
COL24A1	0.0258282	1.02616	0.0575944	0.44845	0.653829	0.916627	1.14879	0.653526	0.653829	0.653822
ODF2L	0.106031	1.11186	0.0895781	1.18367	0.236542	0.932824	1.32525	0.23542	0.236542	0.236635
CLCA2	-0.0330824	0.967459	0.0200964	-1.64619	0.0997249	0.930093	1.00633	0.109413	0.0997249	0.0989493
CLCA1	-0.0608798	0.940936	0.139559	-0.436228	0.662671	0.715759	1.23695	0.651846	0.662671	0.662531
CLCA4	0.0134365	1.01353	0.0223245	0.601874	0.547258	0.970136	1.05886	0.548058	0.547258	0.547212
SH3GLB1	0.187613	1.20637	0.149668	1.25353	0.210013	0.899667	1.61762	0.210174	0.210013	0.209894
HS2ST1	0.0558046	1.05739	0.125622	0.444228	0.656878	0.826621	1.35259	0.657251	0.656878	0.656888
LMO4	-0.189304	0.827535	0.0694346	-2.72636	0.00640377	0.722244	0.948177	0.00626461	0.00640377	0.00639307
PKN2	-0.046397	0.954663	0.157803	-0.294018	0.768744	0.700693	1.30069	0.76858	0.768744	0.768746
GTF2B	-0.0735264	0.929112	0.153505	-0.478985	0.631949	0.687709	1.25525	0.631252	0.631949	0.631971
RBMXL1	-0.088413	0.915383	0.138929	-0.636389	0.524523	0.697182	1.20188	0.5236	0.524523	0.524511
GBP3	0.134413	1.14387	0.0589821	2.27888	0.0226743	1.01899	1.28405	0.0207533	0.0226743	0.0226116
GBP1	-0.0122054	0.987869	0.0599593	-0.203561	0.838696	0.878338	1.11106	0.838839	0.838696	0.838696
GBP2	-0.0161109	0.984018	0.0800628	-0.201229	0.84052	0.841111	1.15121	0.840616	0.84052	0.84052
GBP7	0.100935	1.10621	0.0802871	1.25718	0.208689	0.945138	1.29472	0.217985	0.208689	0.208787
GBP4	-0.0177003	0.982455	0.0546014	-0.324173	0.745807	0.882747	1.09343	0.745961	0.745807	0.745804
GBP5	-0.0443724	0.956598	0.0446575	-0.993615	0.32041	0.876429	1.0441	0.321347	0.32041	0.320363
GBP6	-0.0464698	0.954593	0.0243811	-1.90597	0.0566535	0.91005	1.00132	0.0637084	0.0566535	0.0561201
LRRC8B	-0.18322	0.832585	0.110647	-1.65589	0.0977438	0.670264	1.03422	0.0993619	0.0977438	0.0978172
LRRC8C	0.039605	1.0404	0.0975427	0.406028	0.684722	0.859353	1.25959	0.683367	0.684722	0.684744
LRRC8D	-0.18376	0.832135	0.0980388	-1.87436	0.0608806	0.686662	1.00843	0.0641648	0.0608806	0.0612411
ZNF326	-0.25646	0.773786	0.139544	-1.83784	0.0660865	0.588628	1.01719	0.0676058	0.0660865	0.0661373
BARHL2	-0.178865	0.836219	0.112794	-1.58577	0.112792	0.670362	1.04311	0.0802394	0.112792	0.109647
ZNF644	-0.192377	0.824996	0.170734	-1.12677	0.259841	0.590368	1.15287	0.258422	0.259841	0.25993
HFM1	0.00535008	1.00536	0.0547717	0.0976796	0.922187	0.903029	1.1193	0.922269	0.922187	0.922186
CDC7	-0.120152	0.886786	0.0910972	-1.31894	0.187188	0.741782	1.06013	0.190488	0.187188	0.187253
TGFBR3	-0.026913	0.973446	0.0522024	-0.515551	0.606168	0.878774	1.07832	0.607127	0.606168	0.606141
BRDT	0.018141	1.01831	0.0224053	0.809676	0.418126	0.974557	1.06402	0.424318	0.418126	0.417787
EPHX4	0.0206703	1.02089	0.0463121	0.446326	0.655362	0.932301	1.11789	0.655194	0.655362	0.655352
BTBD8	0.157483	1.17056	0.0769829	2.04569	0.0407866	1.00662	1.3612	0.0396035	0.0407866	0.0406399
C1orf146	0.214591	1.23936	0.439677	0.488066	0.625503	0.523531	2.93393	0.640425	0.625503	0.625295
GLMN	-0.235893	0.789866	0.118344	-1.99328	0.046231	0.626352	0.996065	0.0458302	0.046231	0.0463155
RPAP2	-0.252215	0.777078	0.145308	-1.73572	0.0826125	0.584491	1.03312	0.0803606	0.0826125	0.0827482
GFI1	-0.0638354	0.938159	0.0619435	-1.03054	0.302756	0.830903	1.05926	0.304845	0.302756	0.302723
EVI5	0.0833898	1.08697	0.154618	0.539328	0.589661	0.802795	1.47173	0.588636	0.589661	0.589725
RPL5	-0.115959	0.890511	0.120193	-0.964776	0.334657	0.703608	1.12706	0.330267	0.334657	0.334659
MTF2	-0.184639	0.831404	0.156208	-1.18201	0.237202	0.612136	1.12922	0.235369	0.237202	0.237418
TMED5	0.0984488	1.10346	0.118491	0.830857	0.406054	0.874775	1.39192	0.408486	0.406054	0.40615
CCDC18	-0.130753	0.877435	0.0813368	-1.60755	0.107934	0.748136	1.02908	0.109274	0.107934	0.107824
DR1	-0.193672	0.823928	0.156267	-1.23937	0.215209	0.606562	1.11919	0.212553	0.215209	0.215416
FNBP1L	0.0288003	1.02922	0.0925521	0.311179	0.755664	0.858474	1.23392	0.756015	0.755664	0.755664
BCAR3	0.146484	1.15776	0.0672063	2.17962	0.0292857	1.01487	1.32076	0.030506	0.0292857	0.0292866
DNTTIP2	-0.157449	0.854321	0.158396	-0.994019	0.320214	0.626316	1.16533	0.31788	0.320214	0.320205
GCLM	-0.0631809	0.938774	0.0457649	-1.38055	0.167416	0.858234	1.02687	0.165721	0.167416	0.167046
ABCA4	-0.0460998	0.954947	0.0248536	-1.85486	0.0636169	0.909544	1.00262	0.0582041	0.0636169	0.0631006
ARHGAP29	0.0533662	1.05482	0.0567863	0.939771	0.347335	0.943713	1.179	0.348432	0.347335	0.347228
ABCD3	-0.0789797	0.924059	0.121488	-0.650103	0.515626	0.728264	1.17249	0.514868	0.515626	0.515665
F3	0.0162936	1.01643	0.0488331	0.333659	0.738637	0.923654	1.11852	0.738721	0.738637	0.738637
SLC44A3	-0.0038864	0.996121	0.0679369	-0.057206	0.954381	0.871935	1.13799	0.954401	0.954381	0.954381
CNN3	-0.0148117	0.985297	0.0694558	-0.213253	0.83113	0.859897	1.12899	0.831153	0.83113	0.83113
ALG14	-0.153649	0.857573	0.129836	-1.18341	0.236646	0.664897	1.10608	0.231633	0.236646	0.237331
RWDD3	-0.171168	0.84268	0.147576	-1.15987	0.246103	0.631024	1.12533	0.243537	0.246103	0.246756
PTBP2	-0.059084	0.942628	0.0958393	-0.61649	0.537571	0.781199	1.13741	0.536721	0.537571	0.537586
DPYD	0.0543919	1.0559	0.0584835	0.930038	0.352351	0.941545	1.18414	0.349111	0.352351	0.352351
SNX7	0.0803829	1.0837	0.0775927	1.03596	0.300221	0.930814	1.2617	0.295777	0.300221	0.300355
PALMD	0.0421049	1.043	0.0586822	0.717507	0.473062	0.929684	1.17014	0.472978	0.473062	0.473048
FRRS1	-0.00754208	0.992486	0.0614497	-0.122736	0.902316	0.87987	1.11952	0.902428	0.902316	0.902316
AGL	-0.255352	0.774644	0.120347	-2.12179	0.033855	0.611874	0.980713	0.0343369	0.033855	0.0338367
SLC35A3	-0.175859	0.838736	0.101707	-1.72907	0.0837963	0.68715	1.02376	0.0816188	0.0837963	0.0836591
SASS6	-0.251193	0.777872	0.112303	-2.23674	0.0253033	0.624189	0.969395	0.0266241	0.0253033	0.0253591
LRRC39	0.0159104	1.01604	0.055474	0.286809	0.774259	0.911361	1.13274	0.774361	0.774259	0.774253
DBT	-0.260207	0.770892	0.144045	-1.80643	0.0708513	0.581275	1.02236	0.0711694	0.0708513	0.0710636
CDC14A	-0.0847112	0.918778	0.0832313	-1.01778	0.308783	0.780484	1.08158	0.311451	0.308783	0.308817
GPR88	0.00558703	1.0056	0.0520801	0.107278	0.914569	0.908021	1.11367	0.914786	0.914569	0.91457
VCAM1	0.0169701	1.01711	0.0446165	0.380354	0.703683	0.931949	1.11006	0.703951	0.703683	0.70369
EXTL2	0.0334293	1.03399	0.100221	0.333556	0.738715	0.849591	1.25842	0.739059	0.738715	0.738731
SLC30A7	-0.224239	0.799124	0.163968	-1.36758	0.171443	0.579488	1.10201	0.171697	0.171443	0.17139
DPH5	-0.243113	0.784183	0.126714	-1.91859	0.0550362	0.611728	1.00526	0.0529574	0.0550362	0.0553441
S1PR1	0.0880341	1.09203	0.0612152	1.43811	0.150403	0.968559	1.23123	0.150715	0.150403	0.150567
OLFM3	0.00782895	1.00786	0.0445734	0.175642	0.860575	0.923547	1.09987	0.861362	0.860575	0.860569
COL11A1	-0.0259313	0.974402	0.0289817	-0.894747	0.370923	0.920596	1.03135	0.372865	0.370923	0.370835
RNPC3	-0.0615992	0.94026	0.117321	-0.52505	0.599548	0.747109	1.18334	0.599086	0.599548	0.599541
AMY2B	0.0349799	1.0356	0.0471311	0.742181	0.457977	0.944221	1.13582	0.456629	0.457977	0.457961
AMY2A	0.115874	1.12285	0.0558347	2.0753	0.037959	1.00646	1.25271	0.0409085	0.037959	0.0377073
AMY1A	0.0458388	1.04691	0.0255114	1.7968	0.0723681	0.995846	1.10058	0.0703731	0.0723681	0.0719376
PRMT6	0.0120824	1.01216	0.0808504	0.149441	0.881205	0.863828	1.18595	0.88093	0.881205	0.881208
NTNG1	0.040888	1.04174	0.034293	1.19231	0.233138	0.974018	1.11416	0.239943	0.233138	0.232897
VAV3	0.024772	1.02508	0.0397919	0.622539	0.533587	0.948173	1.10823	0.532728	0.533587	0.533528
SLC25A24	0.0676361	1.06998	0.106544	0.634816	0.525548	0.868327	1.31845	0.523249	0.525548	0.525678
NBPF4	6.53984e-05	1.00007	0.0539225	0.00121282	0.999032	0.899766	1.11155	0.999032	0.999032	0.999032
NBPF6	-0.0916443	0.91243	0.0905145	-1.01248	0.311308	0.764105	1.08955	0.284092	0.311308	0.309195
PRPF38B	-0.248552	0.779929	0.148286	-1.67617	0.0937055	0.583222	1.04298	0.0934872	0.0937055	0.093586
FNDC7	-0.0218318	0.978405	0.152466	-0.143191	0.886139	0.72567	1.31916	0.885682	0.886139	0.886141
STXBP3	-0.0969596	0.907593	0.166022	-0.584015	0.55921	0.6555	1.25664	0.560956	0.55921	0.559259
AKNAD1	0.022662	1.02292	0.0625531	0.362284	0.71714	0.904892	1.15634	0.718644	0.71714	0.717127
GPSM2	-0.0531952	0.948195	0.103618	-0.51338	0.607685	0.773924	1.16171	0.607528	0.607685	0.607664
CLCC1	0.125933	1.13421	0.162692	0.774057	0.438897	0.824534	1.56018	0.438674	0.438897	0.438869
WDR47	-0.12006	0.886867	0.104674	-1.14699	0.251386	0.72237	1.08882	0.253341	0.251386	0.251508
TAF13	0.0522941	1.05369	0.102047	0.512453	0.608334	0.862678	1.28698	0.60798	0.608334	0.608352
TMEM167B	0.00620299	1.00622	0.159421	0.0389095	0.968963	0.736198	1.37529	0.968956	0.968963	0.968963
CELSR2	0.0106229	1.01068	0.0612007	0.173574	0.8622	0.896436	1.13948	0.862048	0.8622	0.8622
PSRC1	-0.179521	0.83567	0.0961889	-1.86634	0.0619939	0.692084	1.00905	0.0627486	0.0619939	0.0620941
MYBPHL	0.0995027	1.10462	0.0503215	1.97734	0.0480034	1.00087	1.21912	0.0546168	0.0480034	0.0476679
SORT1	0.0597725	1.0616	0.074058	0.807104	0.419607	0.918165	1.22743	0.41544	0.419607	0.419603
PSMA5	-0.0449367	0.956058	0.142359	-0.315659	0.752262	0.723283	1.26375	0.752047	0.752262	0.752258
SYPL2	0.0294993	1.02994	0.0677824	0.435206	0.663413	0.90181	1.17627	0.663974	0.663413	0.663434
ATXN7L2	-0.0352962	0.965319	0.0879788	-0.40119	0.68828	0.812425	1.14699	0.688777	0.68828	0.688291
CYB561D1	-0.0208736	0.979343	0.100634	-0.207421	0.835681	0.804035	1.19287	0.835881	0.835681	0.835681
AMIGO1	0.018769	1.01895	0.0654878	0.286603	0.774416	0.896206	1.1585	0.773967	0.774416	0.774412
GPR61	-0.0224661	0.977784	0.0952479	-0.235869	0.813534	0.811275	1.17847	0.812876	0.813534	0.813532
GNAI3	-0.0168871	0.983255	0.155123	-0.108863	0.913311	0.72548	1.33262	0.913323	0.913311	0.913311
GNAT2	0.104593	1.11026	0.098831	1.0583	0.28992	0.914743	1.34756	0.290429	0.28992	0.289835
AMPD2	-0.0324718	0.96805	0.130059	-0.249669	0.802843	0.750224	1.24912	0.802952	0.802843	0.802844
GSTM4	-0.0464427	0.954619	0.0510547	-0.909666	0.362999	0.863719	1.05509	0.362947	0.362999	0.362983
GSTM2	-0.0490087	0.952173	0.0334568	-1.46484	0.142966	0.891738	1.0167	0.144244	0.142966	0.142768
GSTM1	-0.00621524	0.993804	0.0157319	-0.395072	0.69279	0.963629	1.02492	0.692031	0.69279	0.692758
GSTM5	0.0656456	1.06785	0.0520017	1.26237	0.206814	0.964374	1.18242	0.212572	0.206814	0.208039
GSTM3	-0.0359205	0.964717	0.0327575	-1.09656	0.272834	0.904725	1.02869	0.272202	0.272834	0.272707
EPS8L3	0.114342	1.12114	0.0432085	2.64629	0.00813812	1.0301	1.22022	0.0146989	0.00813812	0.00756809
CSF1	0.0366105	1.03729	0.0705648	0.518821	0.603886	0.903306	1.19114	0.604106	0.603886	0.603912
AHCYL1	-0.107367	0.898196	0.153356	-0.700116	0.483855	0.665019	1.21313	0.484555	0.483855	0.483882
ALX3	-0.00868579	0.991352	0.0559793	-0.155161	0.876695	0.888338	1.10631	0.876616	0.876695	0.876695
UBL4B	-0.0143309	0.985771	0.0737576	-0.194298	0.845943	0.853088	1.13909	0.845397	0.845943	0.845942
SLC6A17	0.00666921	1.00669	0.039056	0.17076	0.864412	0.932507	1.08678	0.864625	0.864412	0.864412
KCNC4	0.0363947	1.03707	0.0751141	0.484526	0.628013	0.895094	1.20155	0.627884	0.628013	0.628026
RBM15	-0.127798	0.880031	0.155187	-0.82351	0.410218	0.649236	1.19287	0.410565	0.410218	0.410187
SLC16A4	0.0876313	1.09159	0.0515234	1.70081	0.0889795	0.986736	1.20758	0.0915918	0.0889795	0.0889483
PROK1	0.00170331	1.0017	0.0854804	0.0199263	0.984102	0.847186	1.18441	0.984117	0.984102	0.984102
KCNA10	0.198272	1.21929	0.137742	1.43945	0.150024	0.930813	1.59718	0.167192	0.150024	0.149999
KCNA2	-0.0327639	0.967767	0.0527125	-0.621559	0.534232	0.872774	1.0731	0.530238	0.534232	0.534176
KCNA3	0.0782447	1.08139	0.0427937	1.82842	0.0674869	0.994386	1.176	0.0670661	0.0674869	0.0674478
CD53	0.0481176	1.04929	0.0551034	0.873224	0.382541	0.941875	1.16896	0.381109	0.382541	0.382483
DRAM2	-0.184649	0.831396	0.11853	-1.55783	0.119274	0.659045	1.04882	0.119481	0.119274	0.119195
CEPT1	-0.197805	0.82053	0.145112	-1.36312	0.172844	0.617411	1.09047	0.17354	0.172844	0.172914
DENND2D	0.175174	1.19145	0.10455	1.6755	0.0938366	0.970697	1.46241	0.0937834	0.0938366	0.0943116
CHI3L2	0.0330553	1.03361	0.0340687	0.970254	0.33192	0.966844	1.10498	0.332675	0.33192	0.331964
CHIA	0.0735401	1.07631	0.0322442	2.28073	0.0225646	1.0104	1.14653	0.0255236	0.0225646	0.0221877
OVGP1	-0.0695889	0.932777	0.0661081	-1.05265	0.2925	0.81942	1.06182	0.291677	0.2925	0.292629
WDR77	-0.196149	0.82189	0.124907	-1.57036	0.116331	0.643417	1.04987	0.115157	0.116331	0.116145
C1orf162	0.0563513	1.05797	0.0593265	0.94985	0.342188	0.941834	1.18843	0.342652	0.342188	0.342157
ADORA3	0.0688174	1.07124	0.0528729	1.30156	0.193066	0.965787	1.18821	0.191806	0.193066	0.192888
RAP1A	-0.00346872	0.996537	0.136152	-0.0254768	0.979675	0.763133	1.30133	0.979674	0.979675	0.979675
DDX20	-0.112831	0.893302	0.156364	-0.72159	0.470546	0.657508	1.21366	0.47166	0.470546	0.47056
KCND3	0.0848604	1.08857	0.04676	1.81481	0.0695534	0.993236	1.19304	0.0693583	0.0695534	0.0694909
CTTNBP2NL	0.0200754	1.02028	0.136106	0.147498	0.882739	0.781385	1.33221	0.882663	0.882739	0.882738
WNT2B	-0.078387	0.924607	0.0386425	-2.02852	0.0425073	0.857165	0.997354	0.0435411	0.0425073	0.0422033
ST7L	-0.170826	0.842968	0.0912378	-1.87231	0.0611633	0.704936	1.00803	0.0625767	0.0611633	0.0613474
CAPZA1	0.0228875	1.02315	0.137619	0.16631	0.867913	0.781265	1.33993	0.867576	0.867913	0.867923
MOV10	-0.0261702	0.974169	0.11495	-0.227665	0.819906	0.777658	1.22034	0.820262	0.819906	0.819924
RHOC	0.011079	1.01114	0.0998189	0.110991	0.911623	0.831468	1.22964	0.911594	0.911623	0.911624
PPM1J	-0.0799926	0.923123	0.0631646	-1.26642	0.205364	0.815631	1.04478	0.20976	0.205364	0.205511
SLC16A1	-0.0176241	0.98253	0.0637878	-0.276292	0.782324	0.867061	1.11338	0.78297	0.782324	0.782329
LRIG2	-0.0263365	0.974007	0.106957	-0.246235	0.8055	0.789806	1.20117	0.80684	0.8055	0.805551
MAGI3	0.0118868	1.01196	0.0884969	0.134319	0.89315	0.850812	1.20362	0.893149	0.89315	0.89315
PHTF1	0.0737307	1.07652	0.109597	0.672742	0.501111	0.868423	1.33447	0.500504	0.501111	0.501124
RSBN1	-0.0676707	0.934568	0.141631	-0.477796	0.632795	0.708035	1.23358	0.633054	0.632795	0.632824
PTPN22	0.0191121	1.0193	0.0537954	0.355274	0.722384	0.917296	1.13264	0.722158	0.722384	0.722378
BCL2L15	0.014914	1.01503	0.0407464	0.366019	0.714351	0.937117	1.09941	0.714935	0.714351	0.714343
AP4B1	-0.0387635	0.961978	0.141781	-0.273403	0.784543	0.728586	1.27013	0.78453	0.784543	0.784543
DCLRE1B	-0.041844	0.959019	0.133789	-0.312761	0.754462	0.737813	1.24655	0.754449	0.754462	0.754462
HIPK1	-0.0337589	0.966805	0.120873	-0.279292	0.780021	0.762871	1.22525	0.780181	0.780021	0.780019
OLFML3	0.0035167	1.00352	0.057219	0.0614604	0.950993	0.897062	1.12262	0.950984	0.950993	0.950993
SYT6	-0.108313	0.897346	0.0638249	-1.69704	0.089689	0.791831	1.01692	0.0811749	0.089689	0.0904116
TRIM33	-0.118966	0.887838	0.142167	-0.836805	0.402702	0.671925	1.17313	0.404301	0.402702	0.402804
BCAS2	-0.249761	0.778987	0.137842	-1.81193	0.0699965	0.594564	1.02061	0.0694652	0.0699965	0.0701701
DENND2C	-0.0445963	0.956383	0.051835	-0.86035	0.389596	0.863993	1.05865	0.394061	0.389596	0.389503
AMPD1	-0.00613367	0.993885	0.0432718	-0.141747	0.887279	0.913068	1.08186	0.88721	0.887279	0.887279
NRAS	-0.0594244	0.942307	0.111811	-0.531472	0.595092	0.756865	1.17318	0.596313	0.595092	0.595196
CSDE1	0.0212372	1.02146	0.135829	0.156352	0.875755	0.782718	1.33303	0.875692	0.875755	0.875755
SIKE1	-0.192688	0.824739	0.140421	-1.37222	0.169995	0.626311	1.08603	0.170865	0.169995	0.170072
SYCP1	-0.12553	0.882029	0.0968977	-1.29549	0.195151	0.729463	1.0665	0.17478	0.195151	0.193797
TSHB	-0.615475	0.540384	0.499358	-1.23253	0.217751	0.203071	1.43799	0.173495	0.217751	0.212416
TSPAN2	0.0800995	1.08339	0.0463529	1.72804	0.0839816	0.989307	1.18643	0.0822561	0.0839816	0.0841105
NGF	-0.0193511	0.980835	0.036737	-0.526747	0.59837	0.912694	1.05406	0.597792	0.59837	0.59835
VANGL1	-0.0209097	0.979307	0.117953	-0.177271	0.859296	0.777172	1.23402	0.859413	0.859296	0.859296
CASQ2	0.0537003	1.05517	0.0424054	1.26636	0.205386	0.971016	1.14661	0.206899	0.205386	0.205193
NHLH2	0.00926615	1.00931	0.0362212	0.255821	0.798089	0.94014	1.08357	0.798583	0.798089	0.798083
SLC22A15	-0.0411585	0.959677	0.0692777	-0.594108	0.55244	0.83783	1.09924	0.553944	0.55244	0.552463
ATP1A1	0.0216463	1.02188	0.113634	0.190492	0.848924	0.817854	1.27681	0.848806	0.848924	0.848923
CD58	-0.0240479	0.976239	0.0907214	-0.265074	0.790953	0.817211	1.16621	0.791051	0.790953	0.790954
IGSF3	-0.0400791	0.960713	0.0607619	-0.65961	0.509504	0.852851	1.08222	0.513641	0.509504	0.50959
CD2	-0.0143126	0.985789	0.050481	-0.283525	0.776775	0.892924	1.08831	0.776991	0.776775	0.776775
PTGFRN	-0.0535028	0.947903	0.0741716	-0.721339	0.470701	0.819651	1.09622	0.472391	0.470701	0.470735
CD101	0.0666581	1.06893	0.0812983	0.819919	0.412262	0.911482	1.25358	0.411679	0.412262	0.41226
TTF2	-0.195311	0.822579	0.106951	-1.82617	0.0678239	0.667023	1.01441	0.0684075	0.0678239	0.0678657
TRIM45	-0.145033	0.864994	0.0710389	-2.0416	0.0411909	0.752566	0.994217	0.0414718	0.0411909	0.0411019
VTCN1	-0.0307469	0.969721	0.026558	-1.15773	0.246976	0.920535	1.02153	0.250474	0.246976	0.24686
MAN1A2	-0.0227667	0.97749	0.10408	-0.218742	0.826851	0.797112	1.19869	0.826964	0.826851	0.826851
GDAP2	-0.134301	0.874327	0.140743	-0.95423	0.339967	0.663549	1.15206	0.34123	0.339967	0.340129
WDR3	-0.161723	0.850677	0.112539	-1.43704	0.150708	0.682293	1.06062	0.149905	0.150708	0.150664
SPAG17	0.00359771	1.0036	0.0346215	0.103916	0.917236	0.937762	1.07407	0.917182	0.917236	0.917236
TBX15	0.0146231	1.01473	0.03972	0.368154	0.712758	0.938731	1.09688	0.71276	0.712758	0.712747
WARS2	-0.106703	0.898793	0.115455	-0.92419	0.355387	0.716777	1.12703	0.355539	0.355387	0.355388
HAO2	0.250967	1.28527	0.150574	1.66673	0.0955678	0.956807	1.72648	0.108331	0.0955678	0.0949077
HSD3B2	0.171779	1.18742	0.0760487	2.25881	0.0238954	1.02299	1.37827	0.033182	0.0238954	0.0239541
HSD3B1	0.035223	1.03585	0.0665738	0.529082	0.596748	0.909137	1.18023	0.615385	0.596748	0.595857
ZNF697	0.0364491	1.03712	0.0925946	0.393642	0.693846	0.864994	1.2435	0.693759	0.693846	0.693843
PHGDH	-0.0552094	0.946287	0.0549484	-1.00475	0.315017	0.849671	1.05389	0.31951	0.315017	0.315065
HMGCS2	0.00556456	1.00558	0.0344617	0.161471	0.871722	0.939903	1.07585	0.87217	0.871722	0.87172
REG4	-0.112552	0.893551	0.0777144	-1.44828	0.147539	0.767306	1.04057	0.114026	0.147539	0.150551
ADAM30	0.0610092	1.06291	0.266796	0.228673	0.819123	0.630084	1.79305	0.824598	0.819123	0.818998
NOTCH2	0.0175944	1.01775	0.0887429	0.198263	0.84284	0.85527	1.2111	0.842854	0.84284	0.84284
SEC22B	-0.00786146	0.992169	0.121617	-0.064641	0.94846	0.781745	1.25923	0.948453	0.94846	0.94846
FAM72B	-0.109831	0.895986	0.0838086	-1.31049	0.190029	0.760262	1.05594	0.192804	0.190029	0.190023
PPIAL4E	0.0734529	1.07622	0.489708	0.149993	0.88077	0.412155	2.81022	0.88174	0.88077	0.880762
NBPF15	0.122732	1.13058	0.0833437	1.4726	0.140859	0.960195	1.3312	0.138542	0.140859	0.141043
FAM72D	-0.0655056	0.936594	0.0772726	-0.84772	0.396594	0.804964	1.08975	0.398217	0.396594	0.396569
PPIAL4D	-0.0663994	0.935757	0.103283	-0.642886	0.520298	0.764273	1.14572	0.519022	0.520298	0.520307
GPR89A	-0.0781167	0.924856	0.14913	-0.523815	0.600407	0.690453	1.23884	0.599801	0.600407	0.600408
PDZK1	-0.0209544	0.979264	0.063429	-0.330361	0.741127	0.864786	1.1089	0.740108	0.741127	0.741149
CD160	-0.033675	0.966886	0.0701843	-0.479809	0.631363	0.842625	1.10947	0.630518	0.631363	0.631364
RNF115	-0.0930967	0.911105	0.153337	-0.607137	0.54376	0.674602	1.23052	0.543501	0.54376	0.543748
POLR3C	-0.155419	0.856056	0.153989	-1.00929	0.312837	0.633034	1.15765	0.311311	0.312837	0.312763
NUDT17	-0.327155	0.720972	0.0994204	-3.29062	0.000999681	0.593324	0.876083	0.00103175	0.000999681	0.00100814
PIAS3	-0.178627	0.836418	0.123534	-1.44597	0.148185	0.656555	1.06555	0.146848	0.148185	0.148188
ANKRD35	-0.0379152	0.962795	0.0491548	-0.771343	0.440504	0.874366	1.06017	0.440331	0.440504	0.44044
ITGA10	-0.00316075	0.996844	0.0618394	-0.0511123	0.959236	0.883059	1.12529	0.959236	0.959236	0.959236
PEX11B	-0.344519	0.708561	0.163026	-2.11327	0.0345773	0.514765	0.975316	0.0342106	0.0345773	0.0346362
RBM8A	-0.21079	0.809944	0.169156	-1.24613	0.212717	0.581392	1.12834	0.209093	0.212717	0.212729
LIX1L	0.0372283	1.03793	0.0806627	0.461531	0.644418	0.886151	1.21571	0.6442	0.644418	0.644424
ANKRD34A	-0.151295	0.859594	0.0803862	-1.8821	0.0598222	0.734291	1.00628	0.0577952	0.0598222	0.0602337
POLR3GL	-0.236309	0.789537	0.138546	-1.70563	0.0880768	0.601785	1.03587	0.0888603	0.0880768	0.0882171
TXNIP	0.062364	1.06435	0.0647799	0.962706	0.335695	0.93744	1.20844	0.334256	0.335695	0.335699
NBPF10	0.043652	1.04462	0.0672928	0.648687	0.516541	0.915542	1.19189	0.515068	0.516541	0.516592
PRKAB2	-0.00507924	0.994934	0.102187	-0.0497054	0.960357	0.814352	1.21556	0.960355	0.960357	0.960357
FMO5	0.0782283	1.08137	0.04347	1.79959	0.0719249	0.993053	1.17754	0.0731895	0.0719249	0.0717323
CHD1L	-0.0210753	0.979145	0.131234	-0.160594	0.872414	0.757078	1.26635	0.872383	0.872414	0.872413
BCL9	0.109615	1.11585	0.106924	1.02517	0.305282	0.904881	1.376	0.306275	0.305282	0.305318
ACP6	-0.0196403	0.980551	0.0848809	-0.231387	0.817015	0.83027	1.15803	0.817062	0.817015	0.817017
GJA5	0.0887313	1.09279	0.0518623	1.7109	0.0870993	0.987166	1.20971	0.0861002	0.0870993	0.0871101
GJA8	-0.0457368	0.955293	0.273198	-0.167413	0.867045	0.55923	1.63186	0.864439	0.867045	0.866996
GPR89B	0.110007	1.11629	0.0640354	1.71792	0.0858117	0.98462	1.26556	0.0893014	0.0858117	0.0858258
PPIAL4G	-0.0696822	0.93269	0.0782169	-0.890884	0.372991	0.800127	1.08722	0.37296	0.372991	0.372996
NBPF14	-0.0101832	0.989869	0.0665522	-0.15301	0.87839	0.868817	1.12779	0.87845	0.87839	0.87839
PDE4DIP	0.139446	1.14964	0.09296	1.50007	0.133597	0.958149	1.37939	0.135168	0.133597	0.13398
NBPF9	0.113589	1.12029	0.0873153	1.3009	0.193291	0.944079	1.32939	0.189525	0.193291	0.193455
PPIAL4C	-0.0770672	0.925828	0.0943261	-0.817029	0.413912	0.769555	1.11383	0.414727	0.413912	0.413913
FCGR1A	0.034902	1.03552	0.0492534	0.708621	0.478559	0.940228	1.14047	0.477393	0.478559	0.47855
BOLA1	-0.323661	0.723495	0.101079	-3.20208	0.00136441	0.593468	0.882011	0.00134174	0.00136441	0.00141993
SV2A	-0.0303203	0.970135	0.0491622	-0.61674	0.537406	0.881019	1.06826	0.538275	0.537406	0.537401
SF3B4	-0.198253	0.820162	0.145394	-1.36356	0.172707	0.616794	1.09058	0.170718	0.172707	0.172882
MTMR11	0.0299439	1.0304	0.0653574	0.458156	0.646841	0.906509	1.17122	0.648213	0.646841	0.646849
OTUD7B	-0.109175	0.896573	0.119313	-0.915038	0.360172	0.709621	1.13278	0.359641	0.360172	0.360383
VPS45	-0.187857	0.828733	0.157014	-1.19644	0.231525	0.609206	1.12737	0.223745	0.231525	0.232637
PLEKHO1	-0.0144882	0.985616	0.0986091	-0.146926	0.88319	0.812403	1.19576	0.883163	0.88319	0.883191
ANP32E	-0.184965	0.831133	0.116636	-1.58584	0.112776	0.661287	1.0446	0.108176	0.112776	0.113623
CA14	-0.0215262	0.978704	0.0681807	-0.315722	0.752213	0.85628	1.11863	0.751463	0.752213	0.752223
APH1A	-0.201058	0.817865	0.171264	-1.17397	0.240408	0.584658	1.14409	0.232573	0.240408	0.241012
C1orf54	0.0631308	1.06517	0.0729012	0.865978	0.386502	0.923344	1.22877	0.387135	0.386502	0.386597
MRPS21	-0.308557	0.734506	0.108935	-2.83249	0.0046187	0.593294	0.909329	0.0049422	0.0046187	0.00473094
PRPF3	-0.115626	0.890808	0.118134	-0.978773	0.327692	0.706689	1.1229	0.317875	0.327692	0.328516
RPRD2	-0.103836	0.901373	0.131181	-0.79155	0.428623	0.697016	1.16564	0.427589	0.428623	0.428871
TARS2	-0.122933	0.884323	0.138984	-0.884511	0.37642	0.673454	1.16122	0.372018	0.37642	0.376791
ECM1	0.100363	1.10557	0.0592368	1.69427	0.0902147	0.984384	1.24168	0.0918561	0.0902147	0.0901928
ADAMTSL4	0.110547	1.11689	0.0499564	2.21287	0.026907	1.01271	1.23178	0.0306211	0.026907	0.0270444
MCL1	0.162837	1.17685	0.13866	1.17437	0.240248	0.896793	1.54435	0.243324	0.240248	0.240221
ENSA	-0.135405	0.873362	0.143196	-0.945592	0.344357	0.659638	1.15633	0.339082	0.344357	0.344608
GOLPH3L	0.00250823	1.00251	0.106189	0.0236204	0.981155	0.814143	1.23446	0.981155	0.981155	0.981155
HORMAD1	-0.0267656	0.973589	0.0218875	-1.22287	0.221378	0.932707	1.01626	0.222023	0.221378	0.220865
CTSS	0.0620495	1.06401	0.0567662	1.09307	0.274363	0.951981	1.18923	0.273062	0.274363	0.274263
CTSK	-0.0283098	0.972087	0.048924	-0.578647	0.562827	0.883204	1.06992	0.563102	0.562827	0.562799
ARNT	-0.0846551	0.918829	0.180977	-0.467767	0.639951	0.644446	1.31003	0.639011	0.639951	0.639956
SETDB1	-0.0631002	0.938849	0.137133	-0.460139	0.645417	0.717576	1.22835	0.643877	0.645417	0.645463
ANXA9	0.0468875	1.048	0.0487461	0.961872	0.336114	0.952511	1.15307	0.338861	0.336114	0.336082
BNIPL	-0.0255525	0.974771	0.0396538	-0.644389	0.519323	0.901881	1.05355	0.520585	0.519323	0.519284
C1orf56	-0.154765	0.856617	0.102927	-1.50364	0.132675	0.700124	1.04809	0.130908	0.132675	0.13263
CDC42SE1	-0.0476	0.953515	0.158996	-0.299378	0.764652	0.698216	1.30216	0.764384	0.764652	0.764654
MLLT11	-0.00974978	0.990298	0.0468177	-0.20825	0.835034	0.903471	1.08547	0.835144	0.835034	0.835032
GABPB2	-0.0568399	0.944745	0.0826875	-0.687407	0.491826	0.803399	1.11096	0.493981	0.491826	0.491939
SEMA6C	-0.0456715	0.955356	0.0583711	-0.782433	0.43396	0.852078	1.07115	0.432852	0.43396	0.433975
TNFAIP8L2	0.0241376	1.02443	0.0624563	0.386472	0.699147	0.9064	1.15783	0.699165	0.699147	0.699147
SCNM1	-0.271058	0.762572	0.135202	-2.00484	0.0449805	0.585055	0.993951	0.0420168	0.0449805	0.0448943
LYSMD1	-0.368249	0.691945	0.129025	-2.85409	0.00431602	0.537335	0.891041	0.00378381	0.00431602	0.00437131
TMOD4	-0.112223	0.893845	0.0964712	-1.16328	0.244717	0.739854	1.07989	0.23941	0.244717	0.244752
VPS72	-0.132959	0.875501	0.138073	-0.962963	0.335566	0.667926	1.14758	0.331672	0.335566	0.335659
PIP5K1A	0.00975919	1.00981	0.147419	0.0662001	0.947219	0.756405	1.3481	0.947257	0.947219	0.947219
PSMD4	-0.130553	0.87761	0.15458	-0.844563	0.398355	0.648221	1.18818	0.396616	0.398355	0.398327
ZNF687	-0.00504734	0.994965	0.123549	-0.0408528	0.967413	0.780985	1.26757	0.96741	0.967413	0.967413
PI4KB	-0.0158197	0.984305	0.169099	-0.0935529	0.925464	0.70663	1.37109	0.925395	0.925464	0.925465
RFX5	-0.11119	0.894769	0.110391	-1.00723	0.313823	0.720685	1.1109	0.310617	0.313823	0.314104
SELENBP1	0.00512529	1.00514	0.0418186	0.12256	0.902455	0.92604	1.09099	0.902409	0.902455	0.902455
PSMB4	-0.105874	0.899538	0.138025	-0.767067	0.443042	0.686329	1.17898	0.441493	0.443042	0.443001
POGZ	-0.0413888	0.959456	0.122383	-0.338192	0.735219	0.754836	1.21954	0.735145	0.735219	0.735239
CGN	0.0501684	1.05145	0.0547264	0.916711	0.359294	0.944506	1.1705	0.355911	0.359294	0.359445
TUFT1	-0.0585359	0.943144	0.0631883	-0.926373	0.354252	0.833282	1.06749	0.355034	0.354252	0.354185
SNX27	-0.130197	0.877923	0.16384	-0.794659	0.426812	0.636789	1.21037	0.425798	0.426812	0.426976
CELF3	0.0170037	1.01715	0.0596299	0.285154	0.775526	0.904956	1.14325	0.779245	0.775526	0.775478
MRPL9	-0.164083	0.848672	0.153435	-1.0694	0.28489	0.628255	1.14642	0.28153	0.28489	0.285047
OAZ3	0.0627728	1.06478	0.0668524	0.938975	0.347744	0.934022	1.21385	0.348573	0.347744	0.347795
TDRKH	0.110481	1.11682	0.0653271	1.6912	0.0907987	0.982596	1.26937	0.0907449	0.0907987	0.0909102
LINGO4	-0.00778859	0.992242	0.0671348	-0.116014	0.907641	0.869906	1.13178	0.907481	0.907641	0.907641
RORC	0.0510187	1.05234	0.0328856	1.5514	0.120807	0.986654	1.1224	0.120679	0.120807	0.120577
C2CD4D	0.0252122	1.02553	0.0581071	0.433891	0.664368	0.915142	1.14924	0.664842	0.664368	0.664374
THEM5	-0.0376369	0.963063	0.0380921	-0.988052	0.323127	0.89378	1.03772	0.319064	0.323127	0.323087
THEM4	-0.0622993	0.939602	0.0719069	-0.866389	0.386277	0.816087	1.08181	0.391781	0.386277	0.38629
S100A10	0.0242341	1.02453	0.076296	0.317632	0.750764	0.882229	1.18978	0.750442	0.750764	0.750761
S100A11	-0.0741562	0.928527	0.0835691	-0.887364	0.374883	0.788243	1.09378	0.379128	0.374883	0.37508
TCHHL1	0.0504933	1.05179	0.0523874	0.963845	0.335123	0.949154	1.16552	0.342075	0.335123	0.334902
TCHH	-0.0110942	0.988967	0.0299588	-0.370317	0.711146	0.932569	1.04878	0.710441	0.711146	0.711144
RPTN	-0.0254177	0.974903	0.0246656	-1.03049	0.302779	0.928893	1.02319	0.299883	0.302779	0.302513
HRNR	-0.0310363	0.96944	0.0434015	-0.715097	0.474549	0.890385	1.05552	0.47391	0.474549	0.474533
FLG	0.00498069	1.00499	0.0359331	0.13861	0.889758	0.936649	1.07832	0.889743	0.889758	0.889758
FLG2	0.00365675	1.00366	0.0455134	0.0803443	0.935963	0.918009	1.09731	0.936035	0.935963	0.935963
CRNN	0.0132021	1.01329	0.0265761	0.496767	0.619354	0.96186	1.06747	0.622758	0.619354	0.619305
LCE5A	-0.0926009	0.911557	0.112208	-0.825258	0.409225	0.731597	1.13578	0.396551	0.409225	0.408888
CRCT1	0.020487	1.0207	0.0254382	0.805366	0.420609	0.971056	1.07288	0.422907	0.420609	0.420446
LCE3E	0.0482167	1.0494	0.0324871	1.48418	0.13776	0.984662	1.11839	0.14358	0.13776	0.137267
LCE3D	0.0182322	1.0184	0.0238789	0.763527	0.445149	0.971835	1.0672	0.447876	0.445149	0.445
LCE3C	0.236755	1.26713	0.130076	1.82012	0.0687403	0.981974	1.63509	0.0971388	0.0687403	0.0655115
LCE3B	0.255215	1.29074	0.545436	0.467911	0.639849	0.443162	3.75937	0.654362	0.639849	0.639136
LCE3A	0.0486316	1.04983	0.0580266	0.838091	0.40198	0.936975	1.17629	0.411908	0.40198	0.401728
LCE2D	0.0537472	1.05522	0.121902	0.440907	0.65928	0.830959	1.34	0.664669	0.65928	0.659179
LCE2C	0.0429463	1.04388	0.0783436	0.548179	0.583569	0.895293	1.21713	0.589958	0.583569	0.583411
LCE2B	0.0411524	1.04201	0.0879162	0.468087	0.639722	0.877077	1.23796	0.645385	0.639722	0.639601
LCE2A	0.088435	1.09246	0.0941334	0.939465	0.347492	0.908407	1.31381	0.362904	0.347492	0.346849
LCE4A	-0.150559	0.860227	0.97997	-0.153636	0.877896	0.126026	5.87172	0.874629	0.877896	0.877772
KPRP	0.00807062	1.0081	0.0301522	0.267663	0.788959	0.950253	1.06947	0.789254	0.788959	0.788952
LCE1F	-0.0290817	0.971337	0.0560373	-0.51897	0.603782	0.870304	1.0841	0.599141	0.603782	0.603688
LCE1E	0.0485381	1.04974	0.0713852	0.679947	0.496538	0.912676	1.20738	0.501937	0.496538	0.496476
LCE1D	-0.0757113	0.927084	0.345398	-0.2192	0.826494	0.471103	1.82441	0.824401	0.826494	0.826464
LCE1C	-0.012006	0.988066	0.0364729	-0.329176	0.742023	0.919899	1.06128	0.741103	0.742023	0.74201
LCE1B	0.0177324	1.01789	0.0677829	0.261606	0.793625	0.89126	1.16251	0.794427	0.793625	0.793618
LCE1A	0.112978	1.11961	0.126127	0.895746	0.370388	0.874392	1.43359	0.394491	0.370388	0.368831
LCE6A	0.275917	1.31774	0.194495	1.41863	0.156007	0.900066	1.92923	0.18928	0.156007	0.153434
SMCP	-0.110788	0.895129	0.0553418	-2.00188	0.0452977	0.803116	0.997683	0.0332422	0.0452977	0.0444442
IVL	0.00074456	1.00074	0.0221842	0.0335626	0.973226	0.958165	1.04522	0.97322	0.973226	0.973226
SPRR4	-0.036064	0.964579	0.0311431	-1.15801	0.246861	0.907462	1.02529	0.239051	0.246861	0.246531
SPRR1A	-0.0165773	0.983559	0.0188601	-0.878962	0.379422	0.947866	1.0206	0.381427	0.379422	0.379245
SPRR3	-0.0200122	0.980187	0.016764	-1.19376	0.232573	0.948504	1.01293	0.23536	0.232573	0.232232
SPRR1B	-0.0139293	0.986167	0.0195993	-0.710706	0.477266	0.949003	1.02479	0.480188	0.477266	0.477148
SPRR2D	-0.015852	0.984273	0.0195288	-0.811725	0.416949	0.947311	1.02268	0.418736	0.416949	0.41682
SPRR2A	-0.0214595	0.978769	0.0176637	-1.21489	0.224406	0.945464	1.01325	0.227143	0.224406	0.224087
SPRR2B	-0.0141219	0.985977	0.0261133	-0.540792	0.588651	0.936784	1.03775	0.58687	0.588651	0.588595
SPRR2E	-0.0139242	0.986172	0.0187224	-0.743718	0.457047	0.95064	1.02303	0.457144	0.457047	0.456932
SPRR2F	-0.00833337	0.991701	0.0236196	-0.352815	0.724227	0.946838	1.03869	0.723607	0.724227	0.724216
SPRR2G	-0.00065376	0.999346	0.0240436	-0.0271907	0.978308	0.953345	1.04757	0.978303	0.978308	0.978308
LELP1	-0.00276168	0.997242	0.141403	-0.0195305	0.984418	0.755854	1.31572	0.984381	0.984418	0.984418
PGLYRP3	-0.00431872	0.995691	0.0264288	-0.16341	0.870196	0.945427	1.04863	0.870251	0.870196	0.870194
PGLYRP4	0.0104634	1.01052	0.0307648	0.340109	0.733774	0.951387	1.07333	0.733667	0.733774	0.733763
S100A9	-0.00240095	0.997602	0.0271601	-0.0884	0.929559	0.945886	1.05215	0.929557	0.929559	0.929559
S100A12	0.00151484	1.00152	0.0280676	0.0539711	0.956958	0.947909	1.05815	0.956971	0.956958	0.956958
S100A8	-0.0126808	0.987399	0.0246499	-0.514438	0.606946	0.940829	1.03627	0.6068	0.606946	0.606915
S100A7A	0.00451858	1.00453	0.0215478	0.2097	0.833901	0.962988	1.04786	0.834109	0.833901	0.833898
S100A7	0.0160073	1.01614	0.0193266	0.82825	0.407529	0.978365	1.05537	0.408111	0.407529	0.407417
S100A6	-0.0429064	0.958001	0.0669702	-0.640679	0.521731	0.840158	1.09237	0.522025	0.521731	0.521733
S100A5	-0.0267787	0.973577	0.0747555	-0.358217	0.720181	0.840888	1.1272	0.718532	0.720181	0.720214
S100A4	0.0159529	1.01608	0.0689364	0.231415	0.816992	0.887666	1.16307	0.817222	0.816992	0.816994
S100A3	-0.0626649	0.939258	0.0571169	-1.09713	0.272583	0.839783	1.05052	0.273068	0.272583	0.272615
S100A2	-0.0224769	0.977774	0.0268659	-0.836632	0.4028	0.92762	1.03064	0.407232	0.4028	0.402702
S100A16	0.00908887	1.00913	0.0660395	0.137628	0.890535	0.886613	1.14858	0.890399	0.890535	0.890535
S100A14	0.00640422	1.00642	0.034916	0.183418	0.85447	0.939855	1.07771	0.854158	0.85447	0.85447
S100A13	0.0085148	1.00855	0.0954162	0.0892385	0.928892	0.836526	1.21595	0.928926	0.928892	0.928893
S100A1	-0.0560747	0.945469	0.0585276	-0.958089	0.338018	0.843001	1.06039	0.334762	0.338018	0.338319
SNAPIN	-0.110762	0.895151	0.132425	-0.836417	0.40292	0.69052	1.16042	0.399746	0.40292	0.402897
ILF2	-0.194596	0.823167	0.138057	-1.40953	0.158678	0.62802	1.07895	0.156835	0.158678	0.158822
NPR1	0.0640412	1.06614	0.0502858	1.27354	0.202825	0.966072	1.17657	0.20209	0.202825	0.202775
INTS3	-0.0142058	0.985895	0.138693	-0.102427	0.918418	0.751234	1.29386	0.91842	0.918418	0.918418
SLC27A3	-0.0181479	0.982016	0.113676	-0.159645	0.87316	0.785882	1.2271	0.873195	0.87316	0.87316
GATAD2B	0.0452204	1.04626	0.14261	0.317091	0.751175	0.791132	1.38366	0.751179	0.751175	0.75119
DENND4B	-0.00586035	0.994157	0.134195	-0.0436706	0.965167	0.764237	1.29325	0.965169	0.965167	0.965167
CRTC2	-0.0783472	0.924643	0.167481	-0.467798	0.639929	0.665908	1.28391	0.639481	0.639929	0.639953
SLC39A1	0.12474	1.13285	0.154553	0.807102	0.419608	0.836793	1.53366	0.419909	0.419608	0.419552
CREB3L4	0.0209919	1.02121	0.0939814	0.223363	0.823253	0.849414	1.22776	0.823481	0.823253	0.823254
JTB	-0.18808	0.828548	0.140975	-1.33415	0.182156	0.628521	1.09223	0.179993	0.182156	0.182232
RAB13	-0.217036	0.804901	0.151751	-1.43022	0.152655	0.597822	1.08371	0.155018	0.152655	0.153459
RPS27	0.000938352	1.00094	0.0387195	0.0242346	0.980665	0.927789	1.07986	0.98066	0.980665	0.980665
NUP210L	0.0232989	1.02357	0.0750157	0.310587	0.756115	0.883619	1.18569	0.757965	0.756115	0.75611
TPM3	0.248622	1.28226	0.179289	1.38671	0.16553	0.902327	1.82216	0.167944	0.16553	0.165583
C1orf43	-0.0152727	0.984843	0.131152	-0.11645	0.907296	0.761606	1.27351	0.907192	0.907296	0.907296
UBAP2L	-0.176878	0.837882	0.168613	-1.04902	0.294171	0.602087	1.16602	0.296901	0.294171	0.294498
HAX1	-0.0853368	0.918203	0.123723	-0.689741	0.490357	0.720486	1.17018	0.487429	0.490357	0.490311
AQP10	-0.0114588	0.988607	0.0423733	-0.270424	0.786834	0.90982	1.07422	0.786616	0.786834	0.786829
ATP8B2	0.0713012	1.0739	0.0713808	0.998885	0.31785	0.933698	1.23517	0.313471	0.31785	0.3178
IL6R	0.0289541	1.02938	0.0669848	0.432249	0.665561	0.902728	1.17379	0.665039	0.665561	0.665563
SHE	0.0626012	1.0646	0.055005	1.1381	0.255079	0.9558	1.18579	0.256635	0.255079	0.25511
TDRD10	-0.0167335	0.983406	0.0511777	-0.326969	0.743692	0.88955	1.08716	0.742879	0.743692	0.743691
UBE2Q1	-0.0603967	0.941391	0.192954	-0.31301	0.754273	0.644951	1.37408	0.754084	0.754273	0.754283
CHRNB2	-0.028823	0.971588	0.0409977	-0.703041	0.48203	0.896572	1.05288	0.480485	0.48203	0.481982
ADAR	0.0713292	1.07393	0.141533	0.503976	0.614278	0.813776	1.41726	0.615199	0.614278	0.614293
KCNN3	0.0566115	1.05824	0.0481339	1.17612	0.239545	0.962974	1.16294	0.23732	0.239545	0.239475
PMVK	-0.0119526	0.988119	0.126318	-0.0946227	0.924614	0.771412	1.2657	0.924608	0.924614	0.924615
PBXIP1	0.0613969	1.06332	0.104639	0.586748	0.557373	0.866154	1.30537	0.558221	0.557373	0.557346
PYGO2	-0.184533	0.831493	0.169771	-1.08695	0.277059	0.596141	1.15976	0.275097	0.277059	0.277026
SHC1	0.0639902	1.06608	0.0977538	0.654605	0.512722	0.880202	1.29122	0.513545	0.512722	0.512668
CKS1B	-0.0698335	0.932549	0.0897807	-0.777822	0.436674	0.782078	1.11197	0.436554	0.436674	0.436787
FLAD1	-0.257154	0.773249	0.134315	-1.91456	0.0555488	0.594279	1.00612	0.0552428	0.0555488	0.0556035
LENEP	-0.206542	0.813392	0.119286	-1.73149	0.0833651	0.643818	1.02763	0.0762515	0.0833651	0.0833089
ZBTB7B	0.118322	1.12561	0.116015	1.01989	0.30778	0.896674	1.41299	0.306756	0.30778	0.307909
DCST2	-0.0447158	0.956269	0.0496305	-0.900974	0.367602	0.86763	1.05396	0.365684	0.367602	0.367545
DCST1	0.0371755	1.03788	0.082689	0.449582	0.653012	0.882592	1.22048	0.655153	0.653012	0.652992
ADAM15	0.041216	1.04208	0.105442	0.390887	0.695881	0.847515	1.28131	0.696075	0.695881	0.695889
EFNA4	-0.0613259	0.940517	0.119594	-0.512785	0.608102	0.743992	1.18895	0.607701	0.608102	0.608142
EFNA3	-0.0485683	0.952592	0.0679433	-0.714836	0.47471	0.833823	1.08828	0.475465	0.47471	0.474765
EFNA1	-0.156972	0.854728	0.0799316	-1.96382	0.0495506	0.730786	0.999692	0.0488895	0.0495506	0.0497576
DPM3	-0.0628444	0.93909	0.0709875	-0.885288	0.376001	0.817113	1.07927	0.388778	0.376001	0.377795
KRTCAP2	-0.0573668	0.944248	0.134687	-0.425928	0.67016	0.725171	1.22951	0.669035	0.67016	0.670167
TRIM46	-0.0304462	0.970013	0.0605934	-0.502468	0.615338	0.861391	1.09233	0.615849	0.615338	0.615332
MUC1	0.0665094	1.06877	0.0434179	1.53184	0.125561	0.981584	1.1637	0.12502	0.125561	0.125493
THBS3	0.0928022	1.09724	0.0986891	0.940349	0.347039	0.904272	1.3314	0.346226	0.347039	0.347154
MTX1	-0.148938	0.861623	0.152845	-0.974436	0.32984	0.63858	1.16257	0.326791	0.32984	0.329977
SCAMP3	-0.142891	0.866849	0.171897	-0.831256	0.405829	0.618905	1.21412	0.404878	0.405829	0.405794
CLK2	-0.0780374	0.92493	0.136164	-0.573115	0.566567	0.708282	1.20785	0.566714	0.566567	0.566583
HCN3	-0.100342	0.904528	0.0780001	-1.28643	0.198292	0.776298	1.05394	0.19843	0.198292	0.198263
PKLR	-0.0158738	0.984251	0.0707933	-0.224228	0.82258	0.856735	1.13075	0.821954	0.82258	0.822578
FDPS	-0.10641	0.899056	0.118185	-0.900371	0.367923	0.71316	1.13341	0.365323	0.367923	0.367943
RUSC1	-0.174081	0.840229	0.131491	-1.3239	0.185537	0.64934	1.08723	0.18452	0.185537	0.185429
ASH1L	-0.022425	0.977825	0.120084	-0.186744	0.851862	0.772761	1.23731	0.851976	0.851862	0.851862
MSTO1	-0.102372	0.902694	0.134279	-0.762384	0.445831	0.693813	1.17446	0.444556	0.445831	0.445898
YY1AP1	-0.190513	0.826535	0.165801	-1.14904	0.250538	0.597215	1.14391	0.24923	0.250538	0.250683
DAP3	-0.173073	0.841076	0.158596	-1.09128	0.27515	0.616365	1.14771	0.27204	0.27515	0.275078
GON4L	-0.03218	0.968332	0.130045	-0.247454	0.804557	0.750465	1.24945	0.804758	0.804557	0.804563
SYT11	0.0284654	1.02887	0.0599283	0.474992	0.634793	0.914853	1.15711	0.634717	0.634793	0.634789
RIT1	-0.0205056	0.979703	0.0727861	-0.281724	0.778155	0.849452	1.12993	0.777884	0.778155	0.778149
RXFP4	0.0807438	1.08409	0.0950766	0.84925	0.395742	0.899782	1.30616	0.405424	0.395742	0.395715
ARHGEF2	0.148112	1.15964	0.105919	1.39835	0.162009	0.942249	1.42719	0.166322	0.162009	0.162283
SSR2	-0.0426522	0.958245	0.138903	-0.307064	0.758795	0.729864	1.25809	0.758055	0.758795	0.758797
UBQLN4	-0.11628	0.890226	0.151569	-0.767177	0.442976	0.661431	1.19816	0.44293	0.442976	0.443021
RAB25	-0.0406462	0.960169	0.0841758	-0.482873	0.629186	0.814136	1.1324	0.632777	0.629186	0.629327
MEX3A	0.00049204	1.00049	0.0528973	0.00930181	0.992578	0.90196	1.10979	0.992579	0.992578	0.992578
LMNA	0.0937503	1.09829	0.107412	0.872811	0.382766	0.889787	1.35564	0.379876	0.382766	0.382858
SEMA4A	-0.0767729	0.9261	0.101373	-0.757332	0.448851	0.759223	1.12966	0.451555	0.448851	0.448879
SLC25A44	-0.153482	0.857716	0.17907	-0.857108	0.391385	0.603836	1.21834	0.389307	0.391385	0.391363
PMF1	0.00437358	1.00438	0.139945	0.0312521	0.975069	0.763445	1.32136	0.975073	0.975069	0.975069
BGLAP	0.0275449	1.02793	0.0860362	0.320155	0.748851	0.868417	1.21674	0.748776	0.748851	0.748854
PAQR6	-0.0514744	0.949828	0.0495575	-1.03868	0.298954	0.861909	1.04671	0.298016	0.298954	0.298891
SMG5	0.00849107	1.00853	0.139751	0.0607585	0.951552	0.766887	1.32631	0.951555	0.951552	0.951552
TMEM79	-0.00901185	0.991029	0.0644378	-0.139854	0.888776	0.873447	1.12444	0.888759	0.888776	0.888775
VHLL	-0.0541647	0.947276	0.181831	-0.297884	0.765792	0.663287	1.35286	0.763724	0.765792	0.765779
CCT3	-0.00406149	0.995947	0.143594	-0.0282846	0.977435	0.751639	1.31966	0.977434	0.977435	0.977435
RHBG	-0.0142707	0.985831	0.0481738	-0.296234	0.767052	0.897009	1.08345	0.766393	0.767052	0.767049
MEF2D	0.114371	1.12117	0.134474	0.850504	0.395045	0.861403	1.45927	0.394424	0.395045	0.395037
IQGAP3	-0.0450255	0.955973	0.0766084	-0.587736	0.55671	0.822691	1.11085	0.558336	0.55671	0.556764
TTC24	-0.0186453	0.981527	0.0586069	-0.318141	0.750378	0.875016	1.101	0.749618	0.750378	0.750374
GPATCH4	-0.191908	0.825383	0.128335	-1.49536	0.134819	0.641825	1.06144	0.136147	0.134819	0.135
HAPLN2	-0.00680545	0.993218	0.0644716	-0.105557	0.915934	0.875319	1.127	0.915741	0.915934	0.915933
BCAN	-0.00161173	0.99839	0.0346202	-0.0465546	0.962868	0.932892	1.06849	0.962851	0.962868	0.962868
NES	0.0727006	1.07541	0.0585949	1.24073	0.214704	0.958732	1.20628	0.215879	0.214704	0.214728
CRABP2	0.00266267	1.00267	0.0370973	0.0717754	0.942781	0.93235	1.07829	0.942779	0.942781	0.942781
ISG20L2	-0.138689	0.870499	0.15436	-0.898473	0.368934	0.643245	1.17804	0.368825	0.368934	0.369071
MRPL24	-0.155755	0.855769	0.10799	-1.44232	0.149213	0.692525	1.05749	0.146689	0.149213	0.14896
HDGF	-0.075849	0.926956	0.141267	-0.536918	0.591324	0.702768	1.22266	0.590835	0.591324	0.591331
PRCC	-0.2151	0.806461	0.174921	-1.2297	0.21881	0.572387	1.13626	0.216257	0.21881	0.218866
SH2D2A	0.01977	1.01997	0.0779571	0.253601	0.799804	0.875445	1.18835	0.799759	0.799804	0.799806
NTRK1	-0.0323438	0.968174	0.0598731	-0.540206	0.589055	0.860972	1.08872	0.587879	0.589055	0.589083
INSRR	-0.00640349	0.993617	0.0611723	-0.10468	0.91663	0.881351	1.12018	0.91646	0.91663	0.91663
PEAR1	0.102822	1.10829	0.063586	1.61706	0.105866	0.978432	1.25539	0.105659	0.105866	0.10597
ARHGEF11	0.0637633	1.06584	0.133106	0.479041	0.63191	0.821092	1.38354	0.631757	0.63191	0.631926
ETV3L	0.0791234	1.08234	0.0687926	1.15017	0.250073	0.945816	1.23857	0.259779	0.250073	0.250982
ETV3	0.065832	1.06805	0.0887654	0.741641	0.458305	0.897498	1.27101	0.456242	0.458305	0.458358
FCRL5	0.00187527	1.00188	0.0332008	0.0564829	0.954957	0.938759	1.06924	0.95494	0.954957	0.954957
FCRL4	0.0253588	1.02568	0.0440554	0.575611	0.564878	0.940834	1.11818	0.567778	0.564878	0.56486
FCRL3	-0.0104333	0.989621	0.0402602	-0.259147	0.795522	0.914533	1.07087	0.795343	0.795522	0.795521
FCRL2	-0.000997158	0.999003	0.0360502	-0.0276602	0.977933	0.930853	1.07214	0.977931	0.977933	0.977933
FCRL1	0.00958091	1.00963	0.0399272	0.239959	0.810362	0.93363	1.09181	0.810842	0.810362	0.810363
CD5L	0.134027	1.14342	0.063019	2.12676	0.0334398	1.01057	1.29375	0.0426857	0.0334398	0.0335538
CD1D	0.0467028	1.04781	0.0563644	0.828586	0.407339	0.938221	1.1702	0.40717	0.407339	0.407327
CD1A	-0.00575914	0.994257	0.0365045	-0.157765	0.874642	0.925606	1.068	0.874667	0.874642	0.874641
CD1C	-0.00587245	0.994145	0.043702	-0.134375	0.893106	0.912537	1.08305	0.893127	0.893106	0.893106
CD1B	-0.0306631	0.969802	0.0474313	-0.646474	0.517972	0.88371	1.06428	0.516268	0.517972	0.517916
CD1E	-0.0199664	0.980232	0.0427699	-0.466834	0.640619	0.901411	1.06594	0.640563	0.640619	0.640603
OR10T2	0.272538	1.31329	0.270279	1.00836	0.313284	0.773214	2.23061	0.381113	0.313284	0.297073
OR10K2	0.321413	1.37907	0.415006	0.774478	0.438648	0.611412	3.11058	0.492572	0.438648	0.427093
OR10K1	0.238564	1.26942	0.289022	0.825415	0.409136	0.720428	2.23678	0.467387	0.409136	0.395746
OR10R2	0.264632	1.30295	0.916946	0.288602	0.772886	0.215985	7.86021	0.781461	0.772886	0.772411
OR6Y1	0.229386	1.25783	0.277903	0.825415	0.409136	0.729574	2.16857	0.467387	0.409136	0.395746
OR6P1	0.299107	1.34865	0.370107	0.808162	0.418997	0.652927	2.78571	0.475755	0.418997	0.406274
OR10X1	0.263259	1.30116	0.318942	0.825415	0.409136	0.696383	2.43117	0.467387	0.409136	0.395746
OR10Z1	0.249614	1.28353	0.30241	0.825415	0.409136	0.709568	2.32176	0.467387	0.409136	0.395746
SPTA1	0.0782673	1.08141	0.0485773	1.61119	0.107138	0.9832	1.18943	0.123249	0.107138	0.106606
OR6K2	0.232903	1.26226	0.332509	0.70044	0.483653	0.657834	2.42204	0.531271	0.483653	0.474381
OR6K3	0.104976	1.11068	0.184381	0.569345	0.569122	0.77383	1.59417	0.577387	0.569122	0.569019
OR6N1	0.191729	1.21134	0.285898	0.670622	0.502461	0.691688	2.1214	0.526112	0.502461	0.501826
OR6K6	0.931144	2.53741	0.735729	1.26561	0.205654	0.59998	10.7311	0.267248	0.205654	0.194031
OR6N2	0.065719	1.06793	0.410716	0.160011	0.872873	0.477462	2.3886	0.876056	0.872873	0.872789
MNDA	0.0486444	1.04985	0.0519922	0.93561	0.349474	0.948135	1.16247	0.347524	0.349474	0.349446
PYHIN1	0.0191305	1.01931	0.0454564	0.420854	0.673862	0.932429	1.1143	0.673573	0.673862	0.673853
IFI16	-0.141919	0.867691	0.09197	-1.5431	0.122806	0.72457	1.03908	0.129762	0.122806	0.123138
AIM2	0.0182262	1.01839	0.0366316	0.497555	0.618798	0.947839	1.0942	0.618389	0.618798	0.618781
CADM3	0.0611987	1.06311	0.0374393	1.63461	0.102131	0.987893	1.14405	0.103177	0.102131	0.102104
FCER1A	-0.0153054	0.984811	0.0370962	-0.412587	0.679909	0.915749	1.05908	0.679789	0.679909	0.679895
OR10J3	0.191097	1.21058	0.309792	0.616856	0.53733	0.659625	2.22171	0.555887	0.53733	0.536684
OR10J1	0.223311	1.25021	0.254017	0.87912	0.379336	0.759912	2.05685	0.439863	0.379336	0.365906
OR10J5	0.336534	1.40009	0.187823	1.79176	0.0731715	0.968901	2.02316	0.139659	0.0731715	0.0561813
APCS	0.122843	1.13071	0.0978875	1.25494	0.2095	0.933315	1.36985	0.236972	0.2095	0.207363
CRP	0.0398914	1.0407	0.0512146	0.778906	0.436035	0.941306	1.15058	0.446282	0.436035	0.435735
DUSP23	0.0173519	1.0175	0.0931014	0.186376	0.85215	0.847789	1.22119	0.852347	0.85215	0.852151
FCRL6	0.0218665	1.02211	0.0506252	0.43193	0.665793	0.925559	1.12873	0.665963	0.665793	0.665779
SLAMF8	0.0391186	1.03989	0.0573679	0.68189	0.495309	0.929303	1.16365	0.494437	0.495309	0.495295
VSIG8	-0.00715357	0.992872	0.0465583	-0.153648	0.877887	0.906281	1.08774	0.877488	0.877887	0.877887
TAGLN2	0.0308322	1.03131	0.119598	0.257797	0.796563	0.815808	1.30374	0.796983	0.796563	0.796569
IGSF9	-0.0754583	0.927318	0.0521346	-1.44737	0.147792	0.837244	1.02708	0.152462	0.147792	0.148004
SLAMF9	-0.0262677	0.974074	0.0362641	-0.724344	0.468855	0.907244	1.04583	0.467453	0.468855	0.468811
KCNJ10	-0.00413636	0.995872	0.0429069	-0.0964032	0.9232	0.915548	1.08324	0.923175	0.9232	0.9232
PIGM	0.0172534	1.0174	0.121973	0.141452	0.887513	0.801068	1.29216	0.88759	0.887513	0.887513
KCNJ9	-0.0135954	0.986497	0.0821009	-0.165594	0.868477	0.839868	1.15872	0.868052	0.868477	0.868476
IGSF8	0.191273	1.21079	0.104899	1.82341	0.0682416	0.985778	1.48716	0.0691505	0.0682416	0.0687199
ATP1A2	0.0751384	1.07803	0.0401964	1.86928	0.0615838	0.996361	1.1664	0.0645387	0.0615838	0.0613776
ATP1A4	0.0547487	1.05628	0.0756134	0.724061	0.469028	0.910783	1.22501	0.477238	0.469028	0.469174
CASQ1	-0.037668	0.963033	0.0653402	-0.57649	0.564284	0.847273	1.09461	0.561261	0.564284	0.564332
PEA15	0.13311	1.14238	0.121361	1.09681	0.272726	0.900546	1.44915	0.273986	0.272726	0.272892
DCAF8	-0.0643627	0.937665	0.152246	-0.422755	0.672474	0.695754	1.26369	0.671558	0.672474	0.672485
PEX19	0.138322	1.14835	0.138967	0.995364	0.319559	0.874549	1.50786	0.324262	0.319559	0.319799
COPA	0.0414583	1.04233	0.153316	0.27041	0.786845	0.771795	1.40769	0.787511	0.786845	0.786856
NCSTN	0.0318665	1.03238	0.141044	0.225933	0.821254	0.783037	1.36112	0.821749	0.821254	0.821263
NHLH1	0.0119248	1.012	0.0708414	0.168331	0.866323	0.880802	1.16273	0.866337	0.866323	0.866322
VANGL2	-0.049815	0.951405	0.0487247	-1.02238	0.306603	0.864751	1.04674	0.317381	0.306603	0.306451
SLAMF6	0.00453975	1.00455	0.0460603	0.0985612	0.921487	0.917836	1.09946	0.921462	0.921487	0.921487
CD84	0.0466605	1.04777	0.0444945	1.04868	0.294326	0.960264	1.14324	0.291975	0.294326	0.294203
SLAMF1	0.00454303	1.00455	0.0475439	0.0955544	0.923874	0.915174	1.10266	0.923868	0.923874	0.923874
CD48	-0.0108215	0.989237	0.0489004	-0.221296	0.824862	0.898827	1.08874	0.824872	0.824862	0.824862
SLAMF7	0.00709704	1.00712	0.0461348	0.153833	0.877742	0.920052	1.10243	0.877667	0.877742	0.877741
LY9	0.0475034	1.04865	0.0482564	0.984396	0.324921	0.954014	1.15267	0.323615	0.324921	0.32484
CD244	0.0101901	1.01024	0.0536863	0.189809	0.849459	0.909343	1.12234	0.849511	0.849459	0.849459
ITLN1	0.00492205	1.00493	0.0472551	0.104159	0.917043	0.916039	1.10246	0.917155	0.917043	0.917043
ITLN2	-0.0131723	0.986914	0.0387252	-0.340149	0.733744	0.914779	1.06474	0.732775	0.733744	0.733737
F11R	-0.00966644	0.99038	0.110982	-0.0870989	0.930593	0.796771	1.23103	0.930576	0.930593	0.930594
TSTD1	-0.0595465	0.942192	0.0848786	-0.701549	0.482961	0.797794	1.11273	0.48285	0.482961	0.483272
USF1	-0.0454128	0.955603	0.143932	-0.315515	0.752371	0.720713	1.26705	0.751773	0.752371	0.752377
ARHGAP30	0.0307665	1.03124	0.0740011	0.415757	0.677588	0.892014	1.19221	0.677877	0.677588	0.677592
KLHDC9	0.041868	1.04276	0.0460001	0.910172	0.362732	0.952857	1.14114	0.359286	0.362732	0.362711
PFDN2	-0.0791491	0.923902	0.114307	-0.692427	0.488669	0.738461	1.15591	0.485745	0.488669	0.48883
NIT1	-0.0543865	0.947066	0.158589	-0.342939	0.731644	0.694047	1.29232	0.730567	0.731644	0.731675
DEDD	0.0713888	1.074	0.163548	0.436501	0.662473	0.779456	1.47984	0.665113	0.662473	0.66261
UFC1	0.15751	1.17059	0.116376	1.35346	0.175908	0.931851	1.4705	0.182405	0.175908	0.17661
USP21	0.00241147	1.00241	0.136984	0.017604	0.985955	0.766384	1.31114	0.985955	0.985955	0.985955
PPOX	0.0539007	1.05538	0.109602	0.491786	0.622871	0.851364	1.30828	0.623711	0.622871	0.622916
B4GALT3	0.0766722	1.07969	0.140015	0.547601	0.583966	0.820573	1.42062	0.588048	0.583966	0.584228
ADAMTS4	0.0597775	1.0616	0.0547685	1.09146	0.275072	0.953547	1.1819	0.273551	0.275072	0.275053
NDUFS2	-0.0339307	0.966639	0.1514	-0.224113	0.822669	0.718443	1.30058	0.821981	0.822669	0.822685
FCER1G	0.047263	1.0484	0.060944	0.775515	0.438035	0.930359	1.18141	0.437106	0.438035	0.438038
APOA2	0.0462159	1.0473	0.0612658	0.75435	0.450639	0.928799	1.18092	0.470276	0.450639	0.451162
TOMM40L	-0.085621	0.917942	0.121928	-0.702224	0.482539	0.722819	1.16574	0.481434	0.482539	0.482855
NR1I3	-0.0252882	0.975029	0.0823882	-0.30694	0.758889	0.829638	1.1459	0.759296	0.758889	0.758893
PCP4L1	-0.0388702	0.961876	0.0312472	-1.24396	0.213515	0.904735	1.02263	0.214435	0.213515	0.213402
MPZ	0.00072666	1.00073	0.0686013	0.0105925	0.991549	0.874827	1.14475	0.991549	0.991549	0.991549
SDHC	-0.079233	0.923825	0.140493	-0.563966	0.572778	0.701458	1.21668	0.569227	0.572778	0.572994
FCGR2A	0.11807	1.12532	0.0606488	1.94678	0.0515609	0.999201	1.26736	0.0499875	0.0515609	0.0514316
HSPA6	0.0366457	1.03733	0.0538472	0.68055	0.496157	0.933427	1.15279	0.498388	0.496157	0.496261
FCGR3A	0.0710564	1.07364	0.0510452	1.39203	0.163914	0.971426	1.18661	0.161155	0.163914	0.163806
FCGR2C	0.0548694	1.0564	0.0527056	1.04105	0.297851	0.952722	1.17137	0.297239	0.297851	0.297799
FCGR3B	0.0294351	1.02987	0.0329249	0.894009	0.371317	0.965512	1.09852	0.371781	0.371317	0.371285
FCGR2B	0.0284889	1.0289	0.0483089	0.589723	0.555377	0.935948	1.13108	0.554793	0.555377	0.555358
FCRLA	0.0140891	1.01419	0.0386021	0.364983	0.715124	0.940287	1.0939	0.715112	0.715124	0.715124
FCRLB	0.0688333	1.07126	0.0679612	1.01283	0.31114	0.93766	1.22389	0.309874	0.31114	0.31119
DUSP12	-0.0132664	0.986821	0.140316	-0.0945464	0.924675	0.749551	1.2992	0.924611	0.924675	0.924675
ATF6	0.238977	1.26995	0.144346	1.65558	0.0978066	0.957015	1.68521	0.102275	0.0978066	0.0988167
OLFML2B	0.0175758	1.01773	0.0550984	0.31899	0.749734	0.913552	1.13379	0.749498	0.749734	0.749736
NOS1AP	0.00739705	1.00742	0.0556181	0.132997	0.894196	0.90338	1.12345	0.894198	0.894196	0.894196
C1orf226	-0.053974	0.947457	0.0644442	-0.83753	0.402295	0.835034	1.07501	0.402949	0.402295	0.402319
SH2D1B	0.0286421	1.02906	0.0517406	0.55357	0.579873	0.929817	1.13889	0.580404	0.579873	0.579853
UHMK1	0.0162856	1.01642	0.0885253	0.183965	0.854041	0.854515	1.209	0.853908	0.854041	0.854042
UAP1	-0.0386781	0.96206	0.141571	-0.273206	0.784695	0.728948	1.26972	0.784097	0.784695	0.784715
DDR2	-0.00838291	0.991652	0.0436516	-0.192041	0.84771	0.910339	1.08023	0.84776	0.84771	0.847709
HSD17B7	0.0362825	1.03695	0.108934	0.33307	0.739081	0.837593	1.28375	0.73936	0.739081	0.739086
RGS4	0.0636798	1.06575	0.0468325	1.35974	0.173914	0.972281	1.16821	0.174653	0.173914	0.173873
RGS5	0.0841291	1.08777	0.0652855	1.28863	0.197526	0.957118	1.23625	0.197199	0.197526	0.197573
NUF2	-0.0892033	0.91466	0.0803818	-1.10975	0.267109	0.781337	1.07073	0.271731	0.267109	0.267364
PBX1	0.0275237	1.02791	0.0646586	0.425678	0.670342	0.905557	1.16679	0.669796	0.670342	0.670387
LMX1A	-0.0379004	0.962809	0.0449739	-0.842721	0.399385	0.881573	1.05153	0.388842	0.399385	0.399048
RXRG	-0.00862709	0.99141	0.0433777	-0.198883	0.842354	0.910605	1.07939	0.842146	0.842354	0.842352
LRRC52	0.0563921	1.05801	0.0665168	0.847788	0.396556	0.928692	1.20534	0.402937	0.396556	0.396348
MGST3	0.265569	1.30417	0.106657	2.48993	0.0127768	1.05815	1.60739	0.0150794	0.0127768	0.0131492
ALDH9A1	-0.0171918	0.982955	0.127553	-0.134782	0.892784	0.765527	1.26214	0.892698	0.892784	0.892784
TMCO1	-0.00834333	0.991691	0.13805	-0.0604368	0.951808	0.756603	1.29983	0.951775	0.951808	0.951808
UCK2	-0.027658	0.972721	0.102588	-0.269602	0.787467	0.795545	1.18936	0.787793	0.787467	0.78748
FAM78B	0.0829722	1.08651	0.0613249	1.35299	0.176058	0.963462	1.22528	0.179589	0.176058	0.176717
POGK	0.130728	1.13966	0.139296	0.938487	0.347994	0.867371	1.49742	0.34972	0.347994	0.348149
TADA1	-0.0975259	0.907079	0.118667	-0.821842	0.411167	0.718845	1.1446	0.409181	0.411167	0.41118
ILDR2	0.0559859	1.05758	0.0485246	1.15376	0.248597	0.961635	1.1631	0.257533	0.248597	0.248434
MAEL	0.0182641	1.01843	0.0330491	0.552634	0.580514	0.954554	1.08658	0.586193	0.580514	0.580414
GPA33	0.0389069	1.03967	0.0475969	0.817426	0.413685	0.947071	1.14133	0.418159	0.413685	0.413726
POU2F1	-0.0353167	0.9653	0.0849013	-0.415974	0.677429	0.817324	1.14007	0.677986	0.677429	0.677463
CD247	-0.00383309	0.996174	0.0550972	-0.0695695	0.944536	0.894204	1.10977	0.944539	0.944536	0.944536
CREG1	-0.0127446	0.987336	0.0676439	-0.188407	0.850558	0.864742	1.12731	0.85043	0.850558	0.850557
RCSD1	0.04302	1.04396	0.0568064	0.75731	0.448864	0.933963	1.16691	0.448988	0.448864	0.448869
MPZL1	0.228377	1.25656	0.117123	1.94989	0.0511888	0.998821	1.5808	0.0555028	0.0511888	0.0515374
ADCY10	-0.0369213	0.963752	0.0296363	-1.24582	0.212832	0.909366	1.02139	0.209061	0.212832	0.212403
DCAF6	0.0818385	1.08528	0.134246	0.609618	0.542115	0.834203	1.41193	0.543125	0.542115	0.54215
GPR161	0.0195768	1.01977	0.08092	0.241927	0.808836	0.870208	1.19504	0.808656	0.808836	0.808838
TIPRL	0.0859332	1.08973	0.135531	0.634049	0.526049	0.835519	1.4213	0.528197	0.526049	0.526061
SFT2D2	0.161068	1.17477	0.126805	1.2702	0.204013	0.91625	1.50622	0.209426	0.204013	0.20443
TBX19	0.0670158	1.06931	0.0840747	0.797098	0.425394	0.90686	1.26087	0.426031	0.425394	0.42539
XCL2	-0.0998163	0.905004	0.0630468	-1.58321	0.113373	0.799806	1.02404	0.110963	0.113373	0.113653
XCL1	-0.10466	0.900631	0.0651189	-1.60721	0.108007	0.792716	1.02324	0.111992	0.108007	0.108479
DPT	0.0275535	1.02794	0.0401714	0.685899	0.492777	0.950107	1.11214	0.491379	0.492777	0.492776
ATP1B1	0.0063189	1.00634	0.0642805	0.098302	0.921693	0.887214	1.14146	0.92164	0.921693	0.921693
NME7	0.134947	1.14448	0.108379	1.24514	0.213079	0.925454	1.41533	0.214781	0.213079	0.21363
BLZF1	0.0346649	1.03527	0.138038	0.251126	0.801717	0.789872	1.35692	0.802008	0.801717	0.801719
SLC19A2	0.11085	1.11723	0.107134	1.03468	0.300818	0.905626	1.37827	0.302446	0.300818	0.300918
F5	0.0574421	1.05912	0.0400391	1.43465	0.151387	0.979187	1.14559	0.152004	0.151387	0.151517
SELP	0.0526283	1.05404	0.0417685	1.26	0.207669	0.971187	1.14396	0.204833	0.207669	0.20757
SELL	0.0158976	1.01602	0.0445267	0.357035	0.721065	0.931114	1.10868	0.721283	0.721065	0.721073
SELE	0.0176005	1.01776	0.0325058	0.541459	0.588191	0.954937	1.08471	0.58884	0.588191	0.588186
SCYL3	0.0720057	1.07466	0.143836	0.500609	0.616646	0.810659	1.42464	0.617104	0.616646	0.616648
KIFAP3	0.166349	1.18098	0.109301	1.52193	0.128025	0.953251	1.46312	0.128201	0.128025	0.128106
GORAB	-0.144902	0.865107	0.114692	-1.26341	0.206443	0.690946	1.08317	0.201827	0.206443	0.206469
PRRX1	-0.01233	0.987746	0.0475218	-0.25946	0.795281	0.8999	1.08417	0.79524	0.795281	0.795281
FMO3	-0.0646099	0.937433	0.0374172	-1.72674	0.0842137	0.871145	1.00876	0.077556	0.0842137	0.0840969
FMO2	0.027098	1.02747	0.0409131	0.66233	0.50776	0.948294	1.11325	0.508038	0.50776	0.507781
FMO1	-0.0628813	0.939055	0.0382268	-1.64495	0.0999792	0.871269	1.01211	0.0973479	0.0999792	0.100327
FMO4	-0.0732986	0.929323	0.058479	-1.25342	0.210053	0.828685	1.04218	0.208533	0.210053	0.210075
MYOC	0.0438927	1.04487	0.0490607	0.894662	0.370968	0.949078	1.15033	0.384837	0.370968	0.371043
VAMP4	-0.0643604	0.937667	0.108637	-0.592435	0.553559	0.757838	1.16017	0.55306	0.553559	0.553566
METTL13	-0.0480467	0.953089	0.158115	-0.303872	0.761226	0.69911	1.29934	0.761081	0.761226	0.761228
DNM3	0.0819814	1.08544	0.0542187	1.51205	0.130521	0.976007	1.20713	0.133293	0.130521	0.130557
PIGC	-0.119911	0.887	0.132115	-0.907622	0.364078	0.684647	1.14916	0.360608	0.364078	0.364042
C1orf105	0.170141	1.18547	0.115858	1.46853	0.141961	0.944654	1.48768	0.169721	0.141961	0.141902
FASLG	-0.0189104	0.981267	0.0466479	-0.405387	0.685193	0.895531	1.07521	0.68544	0.685193	0.68519
TNFSF18	-0.0199793	0.980219	0.0391977	-0.509706	0.610257	0.907733	1.05849	0.608477	0.610257	0.610225
TNFSF4	-0.0164896	0.983646	0.0598675	-0.275435	0.782982	0.874741	1.10611	0.782937	0.782982	0.782984
PRDX6	-0.085966	0.917625	0.124738	-0.689173	0.490714	0.718602	1.17177	0.488628	0.490714	0.49068
ANKRD45	-0.04493	0.956064	0.0399994	-1.12327	0.261324	0.883974	1.03403	0.259919	0.261324	0.261168
KLHL20	-0.127781	0.880046	0.156287	-0.817604	0.413584	0.647848	1.19547	0.413455	0.413584	0.413593
CENPL	-0.0877655	0.915976	0.109195	-0.80375	0.421542	0.739498	1.13457	0.421447	0.421542	0.421583
DARS2	-0.0600679	0.941701	0.104307	-0.575875	0.5647	0.767585	1.15531	0.564807	0.5647	0.564689
ZBTB37	0.0642083	1.06631	0.103104	0.622752	0.533447	0.87121	1.30511	0.534065	0.533447	0.533532
SERPINC1	0.12597	1.13425	0.0632525	1.99154	0.0464212	1.002	1.28395	0.0626431	0.0464212	0.0472182
RC3H1	-0.101605	0.903387	0.178795	-0.568273	0.569849	0.636331	1.28252	0.57043	0.569849	0.569856
RABGAP1L	0.056885	1.05853	0.117896	0.482503	0.629449	0.84014	1.3337	0.628825	0.629449	0.629501
GPR52	-0.0710498	0.931416	0.123196	-0.576721	0.564128	0.731609	1.18579	0.560772	0.564128	0.564132
CACYBP	-0.109674	0.896126	0.113984	-0.962186	0.335956	0.716713	1.12045	0.335702	0.335956	0.3359
MRPS14	-0.205217	0.81447	0.151817	-1.35174	0.176459	0.60485	1.09674	0.172064	0.176459	0.176456
TNN	-0.00184693	0.998155	0.0436006	-0.0423603	0.966211	0.9164	1.0872	0.9662	0.966211	0.966211
KIAA0040	0.177924	1.19473	0.0759642	2.3422	0.0191703	1.02946	1.38654	0.0186524	0.0191703	0.0194116
TNR	0.0379769	1.03871	0.0762685	0.497936	0.618529	0.894485	1.20618	0.623786	0.618529	0.618515
PAPPA2	0.000180933	1.00018	0.0360996	0.00501205	0.996001	0.93186	1.07351	0.996001	0.996001	0.996001
ASTN1	-0.0115091	0.988557	0.0299334	-0.384491	0.700614	0.932228	1.04829	0.699231	0.700614	0.70059
SEC16B	0.0540768	1.05557	0.0526015	1.02805	0.303928	0.952162	1.1702	0.30272	0.303928	0.303859
RASAL2	0.224386	1.25155	0.107354	2.09016	0.0366034	1.01408	1.54465	0.0358241	0.0366034	0.0367928
RALGPS2	0.0837574	1.08737	0.0829782	1.00939	0.312787	0.924154	1.2794	0.305894	0.312787	0.313197
ANGPTL1	0.0783834	1.08154	0.0455094	1.72236	0.085005	0.989245	1.18244	0.0859252	0.085005	0.0850178
FAM20B	0.0485352	1.04973	0.108815	0.446036	0.655571	0.848116	1.29928	0.65611	0.655571	0.655571
TOR3A	-0.179424	0.835751	0.106791	-1.68015	0.0929289	0.677917	1.03033	0.0908268	0.0929289	0.092707
ABL2	0.135258	1.14483	0.109302	1.23747	0.215913	0.924068	1.41834	0.215177	0.215913	0.215973
SOAT1	0.127657	1.13616	0.111157	1.14844	0.250785	0.913743	1.41272	0.249238	0.250785	0.250818
NPHS2	-0.0212043	0.979019	0.102696	-0.206477	0.836418	0.800528	1.19731	0.834141	0.836418	0.836422
TDRD5	0.0280151	1.02841	0.02703	1.03644	0.299995	0.975346	1.08436	0.296067	0.299995	0.299671
FAM163A	0.0016752	1.00168	0.0443217	0.0377965	0.96985	0.918334	1.09258	0.969876	0.96985	0.96985
TOR1AIP2	0.130804	1.13974	0.114802	1.13939	0.254541	0.910097	1.42734	0.25314	0.254541	0.2546
TOR1AIP1	0.121635	1.12934	0.161403	0.753613	0.451081	0.823075	1.54957	0.451746	0.451081	0.451093
CEP350	-0.0868274	0.916835	0.141844	-0.612132	0.54045	0.69431	1.21068	0.540291	0.54045	0.540474
QSOX1	0.166603	1.18129	0.102076	1.63215	0.102647	0.967092	1.44292	0.104188	0.102647	0.102542
LHX4	-0.115427	0.890985	0.0751657	-1.53564	0.124627	0.768935	1.03241	0.122473	0.124627	0.125686
ACBD6	-0.0772545	0.925654	0.130664	-0.591247	0.554355	0.716519	1.19583	0.554257	0.554355	0.554362
XPR1	-0.135443	0.873329	0.0979095	-1.38335	0.166557	0.720837	1.05808	0.166042	0.166557	0.166545
KIAA1614	0.0136203	1.01371	0.0643515	0.211655	0.832377	0.893592	1.14998	0.832508	0.832377	0.832376
STX6	-0.0900401	0.913894	0.151401	-0.594714	0.552035	0.67924	1.22961	0.552274	0.552035	0.552034
MR1	-0.00530422	0.99471	0.0910477	-0.0582576	0.953543	0.83214	1.18904	0.953554	0.953543	0.953543
IER5	0.188895	1.20791	0.0789994	2.39109	0.0167982	1.03465	1.4102	0.0178668	0.0167982	0.0166401
CACNA1E	-0.029342	0.971084	0.0446091	-0.657758	0.510694	0.889786	1.05981	0.505495	0.510694	0.51072
ZNF648	-0.0018599	0.998142	0.0543525	-0.0342192	0.972702	0.897279	1.11034	0.972689	0.972702	0.972702
GLUL	-0.00958349	0.990462	0.0840901	-0.113967	0.909264	0.839963	1.16793	0.909246	0.909264	0.909264
TEDDM1	-0.115102	0.891275	0.0943144	-1.22041	0.222309	0.740851	1.07224	0.217148	0.222309	0.22214
RGSL1	-0.0169496	0.983193	0.0757286	-0.22382	0.822897	0.847576	1.14051	0.821993	0.822897	0.82289
RNASEL	0.0918678	1.09622	0.103605	0.886713	0.375234	0.894765	1.34303	0.375194	0.375234	0.375293
RGS16	0.0562285	1.05784	0.0648551	0.866987	0.385949	0.931569	1.20123	0.387672	0.385949	0.385905
RGS8	-0.163038	0.849559	0.206048	-0.791264	0.42879	0.56729	1.27228	0.412271	0.42879	0.428178
NPL	-0.0668776	0.93531	0.0633042	-1.05645	0.290763	0.826173	1.05886	0.291625	0.290763	0.290769
DHX9	-0.13277	0.875667	0.193882	-0.684797	0.493472	0.598833	1.28048	0.494323	0.493472	0.493495
LAMC1	0.0688535	1.07128	0.095643	0.7199	0.471586	0.88816	1.29215	0.470578	0.471586	0.471612
LAMC2	0.0680863	1.07046	0.039778	1.71166	0.0869593	0.990172	1.15725	0.0875225	0.0869593	0.0869261
NMNAT2	0.0133713	1.01346	0.0436207	0.306536	0.759196	0.930416	1.10392	0.759804	0.759196	0.759202
SMG7	-0.0847152	0.918774	0.146462	-0.578411	0.562987	0.689509	1.22427	0.563459	0.562987	0.563052
NCF2	0.0652595	1.06744	0.0697117	0.936134	0.349204	0.931115	1.22372	0.346485	0.349204	0.34944
ARPC5	0.0505211	1.05182	0.138227	0.365495	0.714742	0.8022	1.37911	0.715564	0.714742	0.714751
RGL1	-0.00702091	0.993004	0.0798847	-0.087888	0.929966	0.849088	1.16131	0.93	0.929966	0.929966
APOBEC4	0.0331869	1.03374	0.0374583	0.885969	0.375634	0.960568	1.11249	0.381847	0.375634	0.375377
TSEN15	-0.13052	0.877639	0.108012	-1.20838	0.2269	0.710192	1.08457	0.224848	0.2269	0.226811
C1orf21	-0.0119092	0.988161	0.0804657	-0.148003	0.88234	0.843986	1.15697	0.882566	0.88234	0.882341
EDEM3	-0.056693	0.944884	0.144704	-0.391785	0.695217	0.711551	1.25473	0.695302	0.695217	0.695212
RNF2	0.0950734	1.09974	0.138542	0.686245	0.492559	0.83823	1.44283	0.492624	0.492559	0.49263
IVNS1ABP	-0.00159857	0.998403	0.109735	-0.0145675	0.988377	0.805191	1.23798	0.988376	0.988377	0.988377
HMCN1	0.0372313	1.03793	0.0443796	0.838929	0.401509	0.951466	1.13226	0.400742	0.401509	0.401454
PRG4	0.0360969	1.03676	0.038155	0.94606	0.344118	0.962053	1.11726	0.348262	0.344118	0.344019
TPR	-0.064369	0.937659	0.135656	-0.474501	0.635143	0.718744	1.22325	0.63541	0.635143	0.635157
PDC	-0.207665	0.812479	0.108803	-1.90864	0.0563087	0.656446	1.0056	0.0439277	0.0563087	0.0565493
PTGS2	-0.00819449	0.991839	0.0337933	-0.242489	0.808401	0.928274	1.05976	0.80848	0.808401	0.8084
PLA2G4A	-0.0245374	0.975761	0.0417004	-0.588422	0.556249	0.899183	1.05886	0.556837	0.556249	0.556246
RGS18	0.0327739	1.03332	0.0533102	0.614776	0.538702	0.930799	1.14713	0.538717	0.538702	0.538674
RGS21	0.0787769	1.08196	0.145287	0.542216	0.58767	0.813849	1.4384	0.60016	0.58767	0.587219
RGS1	0.0186632	1.01884	0.0526986	0.354151	0.723226	0.918858	1.1297	0.723308	0.723226	0.723224
RGS13	-0.0268861	0.973472	0.0490954	-0.54763	0.583946	0.884165	1.0718	0.582283	0.583946	0.583981
RGS2	-0.0134948	0.986596	0.0675119	-0.199887	0.841569	0.864317	1.12617	0.841451	0.841569	0.84157
UCHL5	0.0675365	1.06987	0.138545	0.487468	0.625926	0.815456	1.40366	0.625775	0.625926	0.625917
GLRX2	-0.0522751	0.949068	0.113588	-0.460219	0.645359	0.759646	1.18572	0.645574	0.645359	0.645355
CDC73	0.101707	1.10706	0.175909	0.578179	0.563143	0.784218	1.5628	0.563284	0.563143	0.56314
B3GALT2	0.047798	1.04896	0.0430835	1.10943	0.267246	0.964019	1.14138	0.271496	0.267246	0.267228
KCNT2	-0.0142185	0.985882	0.0500913	-0.283852	0.776524	0.893691	1.08758	0.776273	0.776524	0.776524
CFH	-0.00208236	0.99792	0.0575252	-0.0361991	0.971124	0.891518	1.11702	0.971127	0.971124	0.971124
CFHR3	-0.0145436	0.985562	0.0483615	-0.300726	0.763623	0.896434	1.08355	0.763877	0.763623	0.763617
CFHR1	0.00703844	1.00706	0.0410165	0.1716	0.863752	0.929273	1.09137	0.864227	0.863752	0.863748
CFHR4	-0.0829911	0.920359	0.102229	-0.811818	0.416896	0.753252	1.12454	0.411353	0.416896	0.41678
CFHR2	0.118967	1.12633	0.141784	0.839072	0.401429	0.85306	1.48715	0.448763	0.401429	0.399184
CFHR5	0.10275	1.10821	0.149576	0.686942	0.492119	0.826618	1.48574	0.510747	0.492119	0.492545
F13B	0.254961	1.29041	0.18416	1.38445	0.166221	0.899437	1.85134	0.192873	0.166221	0.164161
ASPM	-0.110307	0.895559	0.0826795	-1.33415	0.182154	0.761583	1.0531	0.187005	0.182154	0.18252
ZBTB41	-0.0662483	0.935898	0.118512	-0.559	0.576162	0.74191	1.18061	0.575127	0.576162	0.576163
CRB1	0.0986047	1.10363	0.0661089	1.49155	0.135817	0.969508	1.25631	0.148078	0.135817	0.136059
DENND1B	0.137905	1.14787	0.105328	1.30929	0.190437	0.933761	1.41106	0.191196	0.190437	0.190652
C1orf53	-0.0493041	0.951892	0.0759188	-0.649432	0.516059	0.820286	1.10461	0.515806	0.516059	0.516076
LHX9	-0.0872443	0.916453	0.0430621	-2.02601	0.0427637	0.842279	0.99716	0.0367021	0.0427637	0.0432358
NEK7	-0.12387	0.883494	0.118691	-1.04364	0.296653	0.700122	1.11489	0.294227	0.296653	0.29671
ATP6V1G3	-0.0317022	0.968795	0.187328	-0.169234	0.865613	0.671086	1.39857	0.863854	0.865613	0.865603
PTPRC	0.0361431	1.0368	0.049609	0.728558	0.466272	0.94074	1.14268	0.464973	0.466272	0.466263
NR5A2	0.116679	1.12376	0.0732751	1.59234	0.111309	0.973422	1.29731	0.111733	0.111309	0.111602
ZNF281	0.180136	1.19738	0.107675	1.67297	0.0943339	0.96957	1.47872	0.0952139	0.0943339	0.0946521
KIF14	-0.0320264	0.968481	0.0798652	-0.401006	0.688416	0.828151	1.13259	0.689562	0.688416	0.688433
DDX59	0.0839337	1.08756	0.136776	0.61366	0.53944	0.831818	1.42192	0.539854	0.53944	0.539471
GPR25	0.0612485	1.06316	0.0590501	1.03723	0.299629	0.94697	1.19361	0.302839	0.299629	0.29947
KIF21B	0.111646	1.11812	0.0564564	1.97755	0.0479792	1.00099	1.24894	0.0483029	0.0479792	0.047976
CACNA1S	0.123781	1.13177	0.069372	1.78431	0.0743733	0.987888	1.2966	0.0902505	0.0743733	0.0738308
TMEM9	0.0603124	1.06217	0.12736	0.47356	0.635814	0.827532	1.36333	0.636525	0.635814	0.635837
IGFN1	0.0966324	1.10146	0.0432318	2.23521	0.0254032	1.01197	1.19885	0.0304194	0.0254032	0.0252764
PKP1	-0.0245656	0.975734	0.0247457	-0.992724	0.320844	0.929539	1.02422	0.332399	0.320844	0.320299
TNNT2	-0.0445335	0.956444	0.0367689	-1.21117	0.225829	0.889942	1.02791	0.225065	0.225829	0.225635
LAD1	0.0448066	1.04583	0.0706968	0.633786	0.526221	0.910504	1.20126	0.522227	0.526221	0.526281
TNNI1	-0.00207884	0.997923	0.0653945	-0.0317892	0.97464	0.877876	1.13439	0.974647	0.97464	0.97464
PHLDA3	0.0909438	1.09521	0.0751143	1.21074	0.225995	0.945277	1.26892	0.223805	0.225995	0.226079
CSRP1	0.144825	1.15584	0.113087	1.28066	0.200314	0.926056	1.44263	0.200035	0.200314	0.200384
NAV1	-0.0371068	0.963573	0.0536849	-0.691196	0.489442	0.867337	1.07049	0.490468	0.489442	0.489397
IPO9	0.168611	1.18366	0.153346	1.09955	0.271529	0.876393	1.59866	0.273421	0.271529	0.271757
SHISA4	0.0951443	1.09982	0.0664272	1.43231	0.152055	0.965557	1.25275	0.148225	0.152055	0.151951
LMOD1	0.0673667	1.06969	0.0528382	1.27496	0.202322	0.964453	1.1864	0.200691	0.202322	0.20218
TIMM17A	0.0386186	1.03937	0.163987	0.235498	0.813822	0.753678	1.43337	0.814042	0.813822	0.813823
RNPEP	0.127253	1.1357	0.150824	0.843719	0.398827	0.845052	1.52633	0.398308	0.398827	0.398987
ELF3	0.0309243	1.03141	0.0573972	0.538777	0.590041	0.921666	1.15422	0.58802	0.590041	0.590076
GPR37L1	-0.0539583	0.947472	0.0570063	-0.946532	0.343877	0.84731	1.05947	0.340594	0.343877	0.344083
ARL8A	0.222886	1.24968	0.173501	1.28464	0.198919	0.889434	1.75583	0.200682	0.198919	0.199022
PTPN7	-0.0169657	0.983177	0.0543162	-0.31235	0.754774	0.883889	1.09362	0.754811	0.754774	0.754777
LGR6	-0.0032043	0.996801	0.0311314	-0.102928	0.91802	0.937798	1.05952	0.91801	0.91802	0.91802
UBE2T	-0.0988112	0.905914	0.085944	-1.14972	0.250261	0.765475	1.07212	0.25401	0.250261	0.250391
PPP1R12B	0.0276855	1.02807	0.0728961	0.379794	0.704098	0.891198	1.18597	0.704517	0.704098	0.704102
SYT2	-0.037534	0.963162	0.0383743	-0.978102	0.328024	0.893377	1.0384	0.32571	0.328024	0.327934
KDM5B	0.115981	1.12298	0.109346	1.06069	0.288832	0.906348	1.39138	0.282016	0.288832	0.289594
RABIF	0.0346688	1.03528	0.160758	0.215659	0.829254	0.755474	1.41871	0.829235	0.829254	0.829255
KLHL12	0.0863264	1.09016	0.168226	0.513158	0.607841	0.783966	1.51595	0.607818	0.607841	0.607892
ADIPOR1	0.237777	1.26843	0.163591	1.45349	0.146088	0.920485	1.74789	0.147086	0.146088	0.145993
CYB5R1	0.126664	1.13504	0.0874916	1.44773	0.147693	0.956173	1.34736	0.151612	0.147693	0.147565
TMEM183A	-0.0288139	0.971597	0.119623	-0.240873	0.809653	0.768534	1.22831	0.809268	0.809653	0.809654
PPFIA4	-0.0277107	0.97267	0.0483818	-0.57275	0.566814	0.884673	1.06942	0.567612	0.566814	0.566795
MYOG	-0.062721	0.939205	0.137981	-0.454564	0.649423	0.716657	1.23086	0.640689	0.649423	0.649404
ADORA1	0.0959225	1.10067	0.0524255	1.82969	0.0672963	0.993194	1.21979	0.0688445	0.0672963	0.067517
MYBPH	0.123776	1.13176	0.0472358	2.62038	0.00878316	1.03169	1.24154	0.01183	0.00878316	0.00885061
CHI3L1	0.0481816	1.04936	0.0482696	0.998177	0.318193	0.954636	1.15349	0.315055	0.318193	0.318346
CHIT1	-0.00973197	0.990315	0.0295588	-0.329241	0.741973	0.934572	1.04938	0.742148	0.741973	0.74197
BTG2	0.092257	1.09665	0.0848224	1.08765	0.27675	0.928679	1.29499	0.275381	0.27675	0.277019
FMOD	0.0415205	1.04239	0.0561981	0.738823	0.460014	0.933676	1.16377	0.459068	0.460014	0.459979
PRELP	0.0199068	1.02011	0.0436425	0.456133	0.648294	0.936476	1.1112	0.647641	0.648294	0.648296
OPTC	-0.00326076	0.996745	0.273342	-0.0119293	0.990482	0.583331	1.70315	0.990473	0.990482	0.990482
ATP2B4	0.209816	1.23345	0.100453	2.0887	0.0367349	1.01302	1.50185	0.0357525	0.0367349	0.036858
LAX1	0.0197568	1.01995	0.045414	0.435038	0.663535	0.933091	1.1149	0.663314	0.663535	0.663519
ZC3H11A	0.0563605	1.05798	0.145145	0.388305	0.69779	0.79603	1.40613	0.697441	0.69779	0.697797
SNRPE	-0.0982527	0.90642	0.123682	-0.794401	0.426962	0.711298	1.15507	0.426671	0.426962	0.426927
SOX13	0.00290022	1.0029	0.0749293	0.0387062	0.969125	0.865924	1.16155	0.969118	0.969125	0.969125
ETNK2	0.00602215	1.00604	0.0643052	0.0936496	0.925388	0.886908	1.14117	0.92531	0.925388	0.925387
REN	0.0522472	1.05364	0.0651276	0.802228	0.422421	0.927372	1.19709	0.42593	0.422421	0.422301
KISS1	0.0771906	1.08025	0.0462287	1.66975	0.0949682	0.986674	1.1827	0.109929	0.0949682	0.0951162
GOLT1A	0.0737693	1.07656	0.0331192	2.22739	0.0259214	1.0089	1.14876	0.025574	0.0259214	0.0257829
PLEKHA6	0.151292	1.16334	0.0420162	3.60081	0.000317225	1.07137	1.26319	0.000327047	0.000317225	0.000311515
PPP1R15B	0.241166	1.27273	0.164035	1.47021	0.141506	0.922805	1.75535	0.147724	0.141506	0.142143
PIK3C2B	0.133095	1.14236	0.0976816	1.36254	0.173028	0.943313	1.3834	0.172964	0.173028	0.17314
MDM4	0.0256484	1.02598	0.110846	0.231388	0.817013	0.825633	1.27494	0.816897	0.817013	0.817013
LRRN2	0.0106788	1.01074	0.0368773	0.289575	0.772141	0.940259	1.08649	0.772139	0.772141	0.772139
NFASC	0.0637637	1.06584	0.048259	1.32128	0.186408	0.969648	1.17158	0.184508	0.186408	0.186217
CNTN2	-0.0165387	0.983597	0.033565	-0.492735	0.6222	0.920973	1.05048	0.618202	0.6222	0.62217
TMEM81	0.010383	1.01044	0.109616	0.0947208	0.924537	0.815086	1.25261	0.924528	0.924537	0.924536
RBBP5	0.0495805	1.05083	0.143347	0.345877	0.729435	0.793442	1.39171	0.729577	0.729435	0.729439
DSTYK	0.0497265	1.05098	0.124092	0.400724	0.688623	0.824079	1.34036	0.688282	0.688623	0.68864
TMCC2	0.00175529	1.00176	0.0563869	0.0311294	0.975166	0.896945	1.11882	0.975165	0.975166	0.975166
NUAK2	0.0781789	1.08132	0.0730975	1.06952	0.284837	0.936984	1.24788	0.282212	0.284837	0.28514
KLHDC8A	-0.0110769	0.988984	0.0445757	-0.248497	0.80375	0.906247	1.07928	0.803038	0.80375	0.803752
LEMD1	0.0142699	1.01437	0.0312951	0.455979	0.648405	0.954023	1.07854	0.648353	0.648405	0.648383
CDK18	0.0611329	1.06304	0.0651337	0.938575	0.347949	0.935638	1.20779	0.347981	0.347949	0.348012
ELK4	-0.0570536	0.944543	0.117042	-0.487464	0.62593	0.750924	1.18809	0.6265	0.62593	0.62594
SLC45A3	0.105219	1.11095	0.092535	1.13708	0.255506	0.926681	1.33187	0.255513	0.255506	0.255617
NUCKS1	-0.00574642	0.99427	0.127285	-0.0451459	0.963991	0.774745	1.276	0.96399	0.963991	0.963991
SLC41A1	-0.0553608	0.946144	0.128634	-0.430374	0.666924	0.735298	1.21745	0.668097	0.666924	0.666951
PM20D1	0.111759	1.11824	0.0641205	1.74296	0.0813411	0.986182	1.26799	0.0885393	0.0813411	0.0814487
SLC26A9	0.0625893	1.06459	0.0350921	1.78357	0.074493	0.993829	1.14039	0.0759685	0.074493	0.07435
CTSE	0.0293322	1.02977	0.021107	1.38969	0.164622	0.988035	1.07326	0.159378	0.164622	0.164139
AVPR1B	-0.0528446	0.948527	0.12516	-0.422216	0.672868	0.742187	1.21223	0.667919	0.672868	0.672833
FAM72A	-0.0841341	0.919308	0.0774034	-1.08696	0.277056	0.789906	1.06991	0.277965	0.277056	0.277013
SRGAP2	-0.00740247	0.992625	0.143639	-0.0515353	0.958899	0.749065	1.31538	0.958909	0.958899	0.958899
IKBKE	-0.0914293	0.912626	0.082229	-1.11189	0.266187	0.776782	1.07223	0.265765	0.266187	0.266306
RASSF5	0.0239069	1.02419	0.0788798	0.30308	0.761829	0.877486	1.19543	0.761662	0.761829	0.761829
DYRK3	0.129179	1.13789	0.0756221	1.70821	0.0875967	0.981142	1.31969	0.0844158	0.0875967	0.0875747
MAPKAPK2	0.0281432	1.02854	0.161559	0.174197	0.861711	0.749381	1.4117	0.861758	0.861711	0.86171
IL10	0.0311078	1.0316	0.0593684	0.52398	0.600293	0.918281	1.1589	0.600149	0.600293	0.600305
IL19	-0.0552673	0.946232	0.0395194	-1.39849	0.161967	0.875707	1.02244	0.145268	0.161967	0.161005
IL20	0.0278838	1.02828	0.0424218	0.657298	0.510989	0.946238	1.11743	0.516923	0.510989	0.510862
IL24	-0.0241206	0.976168	0.0357205	-0.67526	0.49951	0.910163	1.04696	0.497626	0.49951	0.499473
PIGR	0.00504518	1.00506	0.0255441	0.197508	0.84343	0.955978	1.05666	0.843183	0.84343	0.843428
FCAMR	-0.0514045	0.949894	0.0485566	-1.05865	0.289759	0.863662	1.04474	0.280227	0.289759	0.289705
C1orf116	0.0853717	1.08912	0.0544156	1.56888	0.116675	0.978944	1.2117	0.113096	0.116675	0.116623
PFKFB2	0.0466522	1.04776	0.126894	0.367648	0.713136	0.81705	1.34361	0.713269	0.713136	0.713139
YOD1	0.0801127	1.08341	0.118247	0.677501	0.498088	0.859291	1.36598	0.49919	0.498088	0.498091
C4BPB	0.0909966	1.09527	0.0371541	2.44916	0.0143188	1.01834	1.178	0.0185975	0.0143188	0.0140932
C4BPA	0.0368639	1.03755	0.0213834	1.72395	0.0847168	0.994966	1.08196	0.0818208	0.0847168	0.0842552
CD55	0.10269	1.10815	0.0736814	1.39371	0.163406	0.959136	1.28031	0.164359	0.163406	0.16396
CR2	-0.00628203	0.993738	0.0283804	-0.221351	0.824819	0.939971	1.05058	0.824649	0.824819	0.824818
CR1	0.0585252	1.06027	0.0417877	1.40053	0.161353	0.976894	1.15077	0.16095	0.161353	0.161375
CR1L	0.0397872	1.04059	0.0624257	0.637353	0.523895	0.920752	1.17602	0.52775	0.523895	0.523862
CD46	0.105573	1.11135	0.120008	0.879716	0.379013	0.878413	1.40605	0.379995	0.379013	0.379019
CD34	0.0938512	1.0984	0.0805326	1.16538	0.243865	0.938015	1.2862	0.242325	0.243865	0.244097
PLXNA2	0.0370399	1.03773	0.0614548	0.602717	0.546697	0.919974	1.17057	0.545566	0.546697	0.546671
CAMK1G	0.0293565	1.02979	0.0601299	0.488218	0.625396	0.915307	1.1586	0.625151	0.625396	0.625385
LAMB3	0.0401165	1.04093	0.0526983	0.761249	0.446508	0.938784	1.1542	0.44441	0.446508	0.446657
G0S2	0.0390318	1.0398	0.0471842	0.827222	0.408111	0.947956	1.14055	0.410853	0.408111	0.408071
HSD11B1	0.0626883	1.06469	0.0474598	1.32087	0.186544	0.970124	1.16848	0.183457	0.186544	0.186492
TRAF3IP3	-0.0379835	0.962729	0.0576827	-0.65849	0.510224	0.859814	1.07796	0.509878	0.510224	0.510216
C1orf74	-0.061812	0.94006	0.0823676	-0.750441	0.452989	0.799915	1.10476	0.450427	0.452989	0.453082
IRF6	-0.0173558	0.982794	0.0646271	-0.268552	0.788274	0.865868	1.11551	0.789207	0.788274	0.788272
SYT14	-0.0552303	0.946267	0.0307305	-1.79724	0.072297	0.890955	1.00501	0.0743076	0.072297	0.0718562
SERTAD4	0.0167279	1.01687	0.0514099	0.325383	0.744891	0.9194	1.12467	0.744057	0.744891	0.744892
HHAT	-0.0237593	0.976521	0.0783234	-0.303349	0.761624	0.837553	1.13855	0.762767	0.761624	0.76163
KCNH1	-0.0438396	0.957107	0.0312416	-1.40325	0.160543	0.90026	1.01754	0.160126	0.160543	0.160192
RCOR3	-0.123243	0.884049	0.147788	-0.833919	0.404327	0.661727	1.18106	0.404422	0.404327	0.404342
TRAF5	-0.0319416	0.968563	0.0900325	-0.354778	0.722756	0.811881	1.15548	0.723575	0.722756	0.72278
RD3	-0.0486136	0.952549	0.0790495	-0.614976	0.53857	0.815831	1.11218	0.53273	0.53857	0.538598
SLC30A1	0.141829	1.15238	0.107251	1.32241	0.186032	0.933907	1.42196	0.186076	0.186032	0.186199
NEK2	-0.0680574	0.934207	0.0899816	-0.756348	0.449441	0.78316	1.11439	0.452858	0.449441	0.449569
LPGAT1	-0.023712	0.976567	0.112844	-0.21013	0.833566	0.782797	1.2183	0.833783	0.833566	0.833574
INTS7	0.0606194	1.06249	0.124836	0.485591	0.627257	0.83189	1.35702	0.627537	0.627257	0.627248
DTL	-0.113419	0.892777	0.0857924	-1.32202	0.186163	0.754599	1.05626	0.191052	0.186163	0.18629
PPP2R5A	-0.0574285	0.944189	0.0980499	-0.585707	0.558073	0.77911	1.14425	0.558249	0.558073	0.558063
NENF	-0.088138	0.915635	0.108929	-0.809132	0.418439	0.739608	1.13356	0.415903	0.418439	0.418414
ATF3	0.079964	1.08325	0.0608943	1.31316	0.189129	0.961379	1.22057	0.191171	0.189129	0.189098
BATF3	-0.0111124	0.988949	0.0669984	-0.165861	0.868266	0.867251	1.12772	0.868169	0.868266	0.868266
NSL1	-0.0839137	0.919511	0.128603	-0.6525	0.514079	0.714643	1.18311	0.51168	0.514079	0.514103
TATDN3	-0.175977	0.838637	0.143064	-1.23006	0.218674	0.633575	1.11007	0.217826	0.218674	0.218808
FLVCR1	-0.0849726	0.918537	0.0890698	-0.954	0.340083	0.771402	1.09374	0.34217	0.340083	0.340026
VASH2	-0.00704507	0.99298	0.0494509	-0.142466	0.886712	0.901255	1.09404	0.886572	0.886712	0.886712
ANGEL2	-0.0616232	0.940237	0.14779	-0.416963	0.676705	0.703782	1.25614	0.676824	0.676705	0.676707
RPS6KC1	-0.0214099	0.978818	0.121825	-0.175743	0.860496	0.770911	1.24279	0.860355	0.860496	0.860496
PROX1	0.0563516	1.05797	0.0400452	1.4072	0.159368	0.978108	1.14435	0.163017	0.159368	0.159354
SMYD2	0.0967151	1.10155	0.148045	0.653281	0.513575	0.824112	1.47238	0.513372	0.513575	0.513559
PTPN14	0.0795578	1.08281	0.0851027	0.934845	0.349868	0.916457	1.27935	0.347209	0.349868	0.349892
CENPF	-0.0794699	0.923606	0.0784945	-1.01243	0.311334	0.791903	1.07721	0.316758	0.311334	0.311513
KCNK2	-0.0377509	0.962953	0.028954	-1.30383	0.192293	0.909828	1.01918	0.190195	0.192293	0.191972
KCTD3	0.00258351	1.00259	0.113503	0.0227616	0.98184	0.802617	1.25238	0.981837	0.98184	0.98184
USH2A	0.00382657	1.00383	0.0677439	0.0564859	0.954955	0.879019	1.14637	0.954983	0.954955	0.954955
ESRRG	0.0083823	1.00842	0.0331138	0.253137	0.800163	0.945048	1.07604	0.800145	0.800163	0.800159
GPATCH2	-0.0414444	0.959403	0.146962	-0.282007	0.777938	0.719294	1.27966	0.777842	0.777938	0.777938
SPATA17	0.027873	1.02827	0.0506379	0.550439	0.582018	0.931112	1.13555	0.580839	0.582018	0.581999
RRP15	-0.125069	0.882436	0.153415	-0.815232	0.414939	0.653276	1.19198	0.414537	0.414939	0.414919
TGFB2	0.0396524	1.04045	0.0454264	0.872893	0.382721	0.951818	1.13733	0.383429	0.382721	0.382678
LYPLAL1	-0.0586914	0.942998	0.0682673	-0.85973	0.389938	0.8249	1.078	0.397673	0.389938	0.390297
SLC30A10	9.86544e-05	1.0001	0.048954	0.00201524	0.998392	0.908601	1.10081	0.998392	0.998392	0.998392
BPNT1	-0.062883	0.939053	0.142351	-0.441747	0.658672	0.71043	1.24125	0.657747	0.658672	0.658675
IARS2	-0.156139	0.855441	0.152408	-1.02448	0.30561	0.634541	1.15324	0.305621	0.30561	0.305633
RAB3GAP2	0.0531949	1.05464	0.174015	0.305692	0.759839	0.749861	1.48328	0.759776	0.759839	0.759839
MARK1	-0.0174207	0.98273	0.0534269	-0.326066	0.744375	0.885028	1.09122	0.746602	0.744375	0.744363
C1orf115	-0.0561406	0.945406	0.0795476	-0.705749	0.480344	0.808923	1.10492	0.481675	0.480344	0.480515
HLX	0.0758396	1.07879	0.0755418	1.00394	0.315407	0.930327	1.25094	0.316216	0.315407	0.315472
DUSP10	0.0461628	1.04724	0.0762022	0.605793	0.544652	0.901955	1.21594	0.543169	0.544652	0.544748
HHIPL2	0.0419186	1.04281	0.0308355	1.35943	0.174012	0.981653	1.10778	0.182685	0.174012	0.173558
TAF1A	-0.0134865	0.986604	0.116918	-0.115351	0.908167	0.784553	1.24069	0.908176	0.908167	0.908167
MIA3	-0.0976583	0.906959	0.179444	-0.544226	0.586286	0.638034	1.28923	0.58666	0.586286	0.586297
AIDA	0.0657051	1.06791	0.158097	0.4156	0.677702	0.783363	1.45582	0.677796	0.677702	0.677711
FAM177B	0.00261169	1.00262	0.0535602	0.0487617	0.961109	0.9027	1.11359	0.961133	0.961109	0.961109
DISP1	0.128204	1.13679	0.0770751	1.66337	0.0962385	0.977399	1.32216	0.0980927	0.0962385	0.0967387
TLR5	-0.0748736	0.927861	0.0668776	-1.11956	0.262901	0.813873	1.05781	0.264494	0.262901	0.263296
SUSD4	-0.0916104	0.912461	0.0361263	-2.53584	0.0112178	0.850087	0.979411	0.0141687	0.0112178	0.0110797
CAPN8	0.0597884	1.06161	0.0284479	2.10168	0.0355816	1.00404	1.12249	0.0354694	0.0355816	0.035278
CAPN2	0.190123	1.2094	0.111441	1.70604	0.088001	0.972099	1.50462	0.087245	0.088001	0.0885229
TP53BP2	0.182601	1.20034	0.166382	1.09748	0.272433	0.866319	1.66314	0.273235	0.272433	0.272455
FBXO28	-0.178715	0.836344	0.181834	-0.982846	0.325683	0.585608	1.19444	0.326012	0.325683	0.32574
DEGS1	-0.157432	0.854335	0.111345	-1.4139	0.157391	0.686833	1.06269	0.155661	0.157391	0.157922
NVL	-0.294927	0.744586	0.18587	-1.58673	0.112573	0.517252	1.07184	0.108173	0.112573	0.113279
CNIH4	-0.128566	0.879356	0.110473	-1.16378	0.244514	0.708158	1.09194	0.24137	0.244514	0.24462
WDR26	-0.0297332	0.970704	0.179203	-0.16592	0.86822	0.683203	1.37919	0.867661	0.86822	0.868233
CNIH3	-0.0269849	0.973376	0.0439389	-0.614145	0.539119	0.893058	1.06092	0.537881	0.539119	0.539098
DNAH14	-0.0867217	0.916932	0.0549738	-1.57751	0.114678	0.823272	1.02125	0.121325	0.114678	0.114795
LBR	-0.0556441	0.945876	0.110155	-0.505143	0.613459	0.762201	1.17381	0.613232	0.613459	0.613454
ENAH	0.028147	1.02855	0.100309	0.280603	0.779015	0.844969	1.25201	0.77901	0.779015	0.779016
SRP9	-0.2157	0.805977	0.136592	-1.57916	0.114299	0.616674	1.05339	0.10919	0.114299	0.11427
EPHX1	-0.0509995	0.950279	0.0579695	-0.879765	0.378986	0.848218	1.06462	0.379141	0.378986	0.37893
TMEM63A	0.21013	1.23384	0.111138	1.89072	0.0586617	0.992334	1.53412	0.0579523	0.0586617	0.0587708
LEFTY1	-0.067009	0.935187	0.0559829	-1.19695	0.231325	0.838003	1.04364	0.226879	0.231325	0.231729
PYCR2	-0.129015	0.878961	0.106824	-1.20774	0.227148	0.71292	1.08367	0.226439	0.227148	0.227142
LEFTY2	0.0788711	1.08206	0.0475912	1.65726	0.097466	0.985697	1.18785	0.101322	0.097466	0.0972056
ACBD3	-0.0788452	0.924183	0.154799	-0.50934	0.610514	0.682328	1.25177	0.609129	0.610514	0.610627
MIXL1	0.0359405	1.03659	0.0594939	0.604103	0.545775	0.922502	1.1648	0.546295	0.545775	0.545752
LIN9	-0.117964	0.888728	0.10119	-1.16577	0.243707	0.728846	1.08368	0.244527	0.243707	0.243844
PARP1	-0.141791	0.867803	0.125925	-1.126	0.260167	0.678006	1.11073	0.260344	0.260167	0.260278
ITPKB	-0.116907	0.889668	0.0780884	-1.49711	0.134365	0.763412	1.0368	0.133883	0.134365	0.13429
PSEN2	0.0638281	1.06591	0.0935388	0.68237	0.495005	0.88736	1.28039	0.492795	0.495005	0.49508
CDC42BPA	-0.0523315	0.949014	0.107873	-0.485119	0.627592	0.768158	1.17245	0.628603	0.627592	0.627607
ZNF678	-0.0365875	0.964074	0.0995888	-0.367386	0.713331	0.793122	1.17187	0.713455	0.713331	0.713331
SNAP47	0.00291578	1.00292	0.176447	0.016525	0.986816	0.709699	1.41729	0.986815	0.986816	0.986816
JMJD4	0.0500524	1.05133	0.131152	0.381638	0.70273	0.81302	1.35948	0.702696	0.70273	0.702729
PRSS38	-0.0260922	0.974245	0.139989	-0.186388	0.852141	0.740473	1.28182	0.849776	0.852141	0.852115
WNT9A	0.0513707	1.05271	0.0448774	1.14469	0.252338	0.964074	1.1495	0.25048	0.252338	0.252214
WNT3A	-0.00549058	0.994524	0.0322282	-0.170366	0.864723	0.933647	1.05937	0.864872	0.864723	0.864721
ARF1	0.127621	1.13612	0.194659	0.655613	0.512073	0.775767	1.66387	0.513094	0.512073	0.512101
C1orf35	-0.215336	0.80627	0.118394	-1.81882	0.0689391	0.639299	1.01685	0.0709238	0.0689391	0.0689453
MRPL55	-0.17745	0.837403	0.130756	-1.35711	0.174748	0.648089	1.08202	0.175699	0.174748	0.174878
GUK1	0.0978486	1.1028	0.121462	0.805589	0.42048	0.869173	1.39921	0.423013	0.42048	0.420645
GJC2	0.122664	1.1305	0.0699119	1.75455	0.0793363	0.985742	1.29653	0.0794588	0.0793363	0.079492
OBSCN	-0.042823	0.958081	0.053256	-0.804096	0.421341	0.863119	1.06349	0.423884	0.421341	0.421332
TRIM11	-0.120922	0.886103	0.142762	-0.847017	0.396986	0.66983	1.17221	0.397218	0.396986	0.397019
TRIM17	0.00650573	1.00653	0.0397188	0.163795	0.869893	0.931144	1.08801	0.869932	0.869893	0.869893
RNF187	-0.151125	0.85974	0.146967	-1.02829	0.303812	0.644568	1.14674	0.303915	0.303812	0.303735
RHOU	0.0904662	1.09468	0.0561484	1.6112	0.107137	0.980608	1.22203	0.107309	0.107137	0.107414
RAB4A	0.00995378	1.01	0.1201	0.0828788	0.933948	0.798166	1.27806	0.933874	0.933948	0.933949
ACTA1	0.0013613	1.00136	0.0645406	0.0210922	0.983172	0.882377	1.13639	0.983177	0.983172	0.983172
NUP133	-0.120904	0.886119	0.167575	-0.721491	0.470608	0.638045	1.23064	0.471463	0.470608	0.470642
ABCB10	-0.189805	0.827121	0.1333	-1.4239	0.154477	0.636948	1.07407	0.154645	0.154477	0.154416
TAF5L	0.112376	1.11893	0.184744	0.608281	0.543001	0.779023	1.60716	0.542781	0.543001	0.543009
URB2	-0.0822521	0.92104	0.124123	-0.662669	0.507543	0.722146	1.17471	0.508853	0.507543	0.507537
GALNT2	0.0917086	1.09605	0.0874076	1.04921	0.294083	0.923479	1.30086	0.29655	0.294083	0.294271
PGBD5	-0.00980908	0.990239	0.0386261	-0.253949	0.799535	0.918039	1.06812	0.799601	0.799535	0.799532
COG2	-0.00443479	0.995575	0.158003	-0.0280677	0.977608	0.730435	1.35696	0.977607	0.977608	0.977608
AGT	0.0644005	1.06652	0.0434315	1.48281	0.138125	0.97949	1.16128	0.139572	0.138125	0.138331
CAPN9	0.0541993	1.0557	0.0368933	1.46908	0.14181	0.982053	1.13486	0.143324	0.14181	0.141517
C1orf198	0.138754	1.14884	0.15464	0.897273	0.369573	0.848458	1.55557	0.369015	0.369573	0.369684
TTC13	-0.164013	0.848731	0.127241	-1.289	0.197398	0.661398	1.08912	0.197438	0.197398	0.197327
ARV1	-0.365846	0.69361	0.123929	-2.95206	0.00315666	0.544034	0.884309	0.00283137	0.00315666	0.00317251
FAM89A	-0.0349605	0.965644	0.0580576	-0.60217	0.547061	0.861783	1.08202	0.549381	0.547061	0.547051
TRIM67	0.0479425	1.04911	0.0707018	0.678095	0.497711	0.913355	1.20504	0.500773	0.497711	0.497801
C1orf131	-0.238376	0.787906	0.120357	-1.98058	0.0476382	0.622339	0.997522	0.0491451	0.0476382	0.0476422
GNPAT	0.0330951	1.03365	0.164734	0.2009	0.840777	0.748429	1.42756	0.840771	0.840777	0.840777
EXOC8	0.0280192	1.02842	0.172592	0.162344	0.871035	0.73326	1.44238	0.871053	0.871035	0.871036
EGLN1	-0.0554771	0.946034	0.118585	-0.467827	0.639908	0.749838	1.19356	0.639438	0.639908	0.639918
TSNAX	-0.134809	0.873883	0.140511	-0.959422	0.337346	0.663515	1.15095	0.335572	0.337346	0.337391
TSNAX-DISC1	0.0421529	1.04305	0.0598047	0.704842	0.480908	0.927686	1.17277	0.483476	0.480908	0.480794
DISC1	0.0191027	1.01929	0.0664393	0.287521	0.773713	0.894835	1.16105	0.773676	0.773713	0.773715
SIPA1L2	-0.0666791	0.935495	0.0683406	-0.975688	0.329219	0.81822	1.06958	0.332598	0.329219	0.329163
KCNK1	-0.0275007	0.972874	0.0471593	-0.583145	0.559795	0.886982	1.06708	0.565124	0.559795	0.559801
SLC35F3	-0.00325977	0.996746	0.0318256	-0.102426	0.918419	0.936471	1.0609	0.918432	0.918419	0.918418
TARBP1	-0.166225	0.846855	0.0971134	-1.71166	0.0869587	0.700078	1.02441	0.0907442	0.0869587	0.0871521
IRF2BP2	0.0492993	1.05053	0.162537	0.303311	0.761653	0.763939	1.44465	0.761668	0.761653	0.761659
TOMM20	-0.102214	0.902836	0.123048	-0.830686	0.406151	0.709366	1.14907	0.406398	0.406151	0.406122
RBM34	-0.280695	0.755259	0.153979	-1.82295	0.0683116	0.558507	1.02132	0.0687959	0.0683116	0.0685542
ARID4B	-0.0902794	0.913676	0.15726	-0.574079	0.565915	0.671325	1.24352	0.565761	0.565915	0.565891
GGPS1	0.0561552	1.05776	0.157461	0.356629	0.721369	0.776885	1.44019	0.721783	0.721369	0.721373
TBCE	-0.14567	0.864443	0.1324	-1.10022	0.271235	0.666864	1.12056	0.271547	0.271235	0.271215
B3GALNT2	-0.105623	0.899764	0.134999	-0.782399	0.43398	0.690586	1.1723	0.435678	0.43398	0.434006
GNG4	0.0243243	1.02462	0.0339489	0.716497	0.473685	0.958664	1.09512	0.473706	0.473685	0.473623
LYST	0.130895	1.13985	0.0886944	1.4758	0.139997	0.957967	1.35626	0.14351	0.139997	0.140675
NID1	0.00811736	1.00815	0.0568826	0.142704	0.886524	0.901793	1.12705	0.88651	0.886524	0.886524
GPR137B	-0.0248195	0.975486	0.103604	-0.239562	0.81067	0.796221	1.19511	0.8108	0.81067	0.810672
EDARADD	-0.0648809	0.937179	0.0545335	-1.18974	0.234147	0.842177	1.0429	0.234289	0.234147	0.234092
LGALS8	-0.0754336	0.927341	0.145724	-0.517648	0.604704	0.696947	1.2339	0.604663	0.604704	0.604715
HEATR1	-0.110712	0.895196	0.131901	-0.839363	0.401266	0.691264	1.15929	0.401846	0.401266	0.401342
ACTN2	0.00060304	1.0006	0.0457511	0.0131809	0.989483	0.914784	1.09447	0.989485	0.989483	0.989483
MTR	-0.0163558	0.983777	0.121224	-0.134922	0.892674	0.77573	1.24762	0.892674	0.892674	0.892674
RYR2	-0.0334729	0.967081	0.038886	-0.860795	0.389351	0.896114	1.04367	0.387882	0.389351	0.389293
ZP4	0.0501055	1.05138	0.0441317	1.13536	0.256224	0.964263	1.14637	0.275924	0.256224	0.254893
CHRM3	-0.0199771	0.980221	0.0395041	-0.505698	0.613069	0.90719	1.05913	0.616685	0.613069	0.612998
FMN2	0.0534987	1.05496	0.0355406	1.50529	0.132251	0.98397	1.13106	0.138771	0.132251	0.131779
GREM2	0.0735405	1.07631	0.0432324	1.70105	0.0889337	0.988869	1.17149	0.0902356	0.0889337	0.0889027
RGS7	0.0734572	1.07622	0.0659684	1.11352	0.265485	0.945692	1.22477	0.282027	0.265485	0.264971
FH	-0.0714648	0.931029	0.130002	-0.549719	0.582512	0.721614	1.20122	0.582296	0.582512	0.582509
KMO	0.0352643	1.03589	0.052952	0.665966	0.505433	0.933775	1.14918	0.505952	0.505433	0.505399
OPN3	0.073443	1.07621	0.0626338	1.17258	0.240965	0.951879	1.21677	0.241954	0.240965	0.24108
CHML	0.00463487	1.00465	0.0850597	0.0544896	0.956545	0.850374	1.1869	0.956545	0.956545	0.956545
WDR64	0.1246	1.1327	0.109996	1.13278	0.257309	0.91303	1.40521	0.265894	0.257309	0.257083
EXO1	-0.119428	0.887428	0.079543	-1.50143	0.133245	0.759322	1.03715	0.142761	0.133245	0.134062
MAP1LC3C	0.11251	1.11908	0.0481219	2.33803	0.0193857	1.01836	1.22977	0.0221713	0.0193857	0.0191661
PLD5	0.0334242	1.03399	0.0339871	0.983436	0.325393	0.967355	1.10521	0.328925	0.325393	0.325206
CEP170	0.112625	1.11921	0.113646	0.991013	0.321679	0.895729	1.39845	0.321385	0.321679	0.321694
SDCCAG8	0.0392394	1.04002	0.132659	0.295791	0.76739	0.801902	1.34884	0.767304	0.76739	0.767394
AKT3	0.0362706	1.03694	0.0519237	0.698536	0.484842	0.936601	1.14802	0.484643	0.484842	0.484779
HNRNPU	-0.269508	0.763755	0.194734	-1.38398	0.166365	0.52143	1.1187	0.170532	0.166365	0.166485
EFCAB2	0.0918897	1.09624	0.0761232	1.20712	0.227387	0.944302	1.27263	0.228518	0.227387	0.227457
KIF26B	0.00741551	1.00744	0.0567105	0.130761	0.895964	0.901464	1.12588	0.895934	0.895964	0.895964
SMYD3	-0.0853224	0.918216	0.0993182	-0.85908	0.390296	0.755797	1.11554	0.389816	0.390296	0.390508
TFB2M	-0.179005	0.836101	0.127492	-1.40405	0.160303	0.651235	1.07345	0.161019	0.160303	0.160274
CNST	-0.212021	0.808948	0.135846	-1.56074	0.118585	0.619852	1.05573	0.1183	0.118585	0.118832
SCCPDH	-0.0870454	0.916635	0.0910407	-0.956115	0.339014	0.766836	1.0957	0.338941	0.339014	0.339218
AHCTF1	-0.197962	0.820401	0.133734	-1.48026	0.138803	0.631236	1.06625	0.139567	0.138803	0.13893
ZNF695	-0.016968	0.983175	0.0352642	-0.481168	0.630397	0.917517	1.05353	0.632281	0.630397	0.630345
ZNF670	-0.0920159	0.912091	0.0965873	-0.952671	0.340757	0.754784	1.10218	0.342145	0.340757	0.340804
ZNF669	-0.0176188	0.982535	0.111871	-0.157493	0.874857	0.789085	1.22341	0.874883	0.874857	0.874857
ZNF124	-0.090545	0.913433	0.0963495	-0.939756	0.347343	0.756248	1.10329	0.348312	0.347343	0.347319
VN1R5	-0.0482634	0.952883	0.156233	-0.308919	0.757383	0.701542	1.29427	0.755598	0.757383	0.757359
ZNF496	0.0213449	1.02157	0.113236	0.1885	0.850485	0.818246	1.27543	0.850411	0.850485	0.850484
NLRP3	0.0945132	1.09912	0.0531989	1.7766	0.0756339	0.990293	1.21991	0.0742489	0.0756339	0.075547
OR2B11	0.265594	1.30421	0.20556	1.29205	0.196338	0.871713	1.95128	0.227854	0.196338	0.196738
OR2C3	0.20589	1.22862	0.125586	1.63943	0.101124	0.960545	1.57151	0.132829	0.101124	0.0977726
OR2G2	0.262417	1.30007	0.366596	0.715819	0.474103	0.633751	2.66694	0.517878	0.474103	0.467413
OR2G3	0.27916	1.32202	0.379092	0.736393	0.461492	0.628861	2.77921	0.512185	0.461492	0.451155
OR13G1	0.2908	1.3375	0.362116	0.803059	0.421941	0.657748	2.71973	0.460687	0.421941	0.418785
OR6F1	0.421254	1.52387	0.235904	1.7857	0.0741472	0.959725	2.41964	0.131454	0.0741472	0.0647928
OR1C1	0.449305	1.56722	0.238644	1.88274	0.059736	0.981739	2.50187	0.10042	0.059736	0.0546589
OR14A16	0.235928	1.26608	0.184677	1.27752	0.20142	0.881587	1.81827	0.238424	0.20142	0.196532
OR11L1	0.222972	1.24979	0.455869	0.489113	0.624761	0.511445	3.05402	0.652262	0.624761	0.621271
TRIM58	0.122012	1.12977	0.030004	4.06652	4.7721e-05	1.06525	1.1982	0.000109553	4.7721e-05	4.11761e-05
OR2W3	0.186181	1.20464	0.0457516	4.06938	4.71377e-05	1.10132	1.31765	0.000154064	4.71377e-05	3.70609e-05
OR2T8	0.204405	1.22679	0.126318	1.61818	0.105625	0.957745	1.57143	0.127303	0.105625	0.103901
OR2L8	0.138757	1.14884	0.387043	0.358504	0.719966	0.538034	2.45309	0.734937	0.719966	0.718868
OR2AK2	0.21869	1.24445	0.239588	0.912775	0.361361	0.778105	1.99028	0.404665	0.361361	0.358223
OR2L2	0.314939	1.37018	0.138601	2.27228	0.0230695	1.04424	1.79785	0.0414465	0.0230695	0.0216592
OR2L3	0.374366	1.45407	0.338506	1.10594	0.268754	0.748942	2.82307	0.300769	0.268754	0.265587
OR2L13	0.186337	1.20483	0.0984906	1.89193	0.0585006	0.993321	1.46137	0.075718	0.0585006	0.0572443
OR2M5	0.145659	1.1568	0.258013	0.564542	0.572385	0.697651	1.91814	0.607216	0.572385	0.567079
OR2M2	0.302347	1.35303	0.272533	1.1094	0.26726	0.793099	2.30828	0.337682	0.26726	0.250868
OR2M3	0.569533	1.76744	0.819513	0.694965	0.487077	0.354629	8.80878	0.520627	0.487077	0.483448
OR2M4	0.22627	1.25391	0.40906	0.553145	0.580164	0.562438	2.79551	0.600084	0.580164	0.579104
OR2T33	0.419882	1.52178	0.237845	1.76536	0.0775037	0.954769	2.42553	0.113146	0.0775037	0.0754534
OR2T12	0.456575	1.57866	0.568009	0.803817	0.421503	0.518559	4.80594	0.470809	0.421503	0.413683
OR2M7	0.337182	1.40099	0.4085	0.825415	0.409136	0.629101	3.11998	0.467387	0.409136	0.395746
OR14C36	0.255213	1.29074	0.320444	0.796435	0.425779	0.688772	2.4188	0.480671	0.425779	0.414308
OR2T4	0.269201	1.30892	0.297135	0.905988	0.364942	0.731123	2.34333	0.419102	0.364942	0.357155
OR2T6	0.238564	1.26942	0.289022	0.825415	0.409136	0.720428	2.23678	0.467387	0.409136	0.395746
OR2T1	0.249614	1.28353	0.30241	0.825415	0.409136	0.709568	2.32176	0.467387	0.409136	0.395746
OR2T2	0.293092	1.34057	0.284418	1.0305	0.302777	0.767699	2.34091	0.361656	0.302777	0.294336
OR2T3	0.41704	1.51746	0.293974	1.41863	0.156008	0.852878	2.69991	0.219669	0.156008	0.146278
OR2T5	0.268967	1.30861	0.185949	1.44646	0.148049	0.908931	1.88404	0.204838	0.148049	0.140148
OR2G6	0.171853	1.1875	0.423769	0.405535	0.685084	0.517513	2.72488	0.700869	0.685084	0.684103
OR2T34	0.17943	1.19654	0.9803	0.183036	0.85477	0.175183	8.17257	0.85816	0.85477	0.85468
OR2T10	0.0478848	1.04905	0.36691	0.130508	0.896164	0.511072	2.15333	0.897374	0.896164	0.89615
OR2T11	0.211391	1.2354	0.35662	0.592763	0.55334	0.614117	2.4852	0.587694	0.55334	0.54894
OR2T35	0.316868	1.37282	0.497612	0.636776	0.524271	0.517661	3.64068	0.564963	0.524271	0.517479
OR2T27	0.337182	1.40099	0.4085	0.825415	0.409136	0.629101	3.11998	0.467387	0.409136	0.395746
OR14I1	0.298017	1.34718	0.270552	1.10151	0.270674	0.792743	2.2894	0.31008	0.270674	0.268455
SH3BP5L	-0.0894744	0.914412	0.143351	-0.624163	0.532521	0.690432	1.21105	0.533074	0.532521	0.532551
ZNF672	-0.192161	0.825174	0.143024	-1.34356	0.179091	0.623452	1.09216	0.17915	0.179091	0.179168
ZNF692	-0.145653	0.864458	0.0840098	-1.73376	0.0829602	0.73322	1.01918	0.0843753	0.0829602	0.0828943
PGBD2	-0.138474	0.870686	0.126565	-1.0941	0.273913	0.679406	1.11582	0.278631	0.273913	0.274748
FAM110C	-0.00862342	0.991414	0.0411188	-0.20972	0.833886	0.914649	1.07462	0.834223	0.833886	0.833885
SH3YL1	0.00059184	1.00059	0.0638199	0.0092736	0.992601	0.882945	1.13392	0.9926	0.992601	0.992601
ACP1	-0.181449	0.834061	0.145247	-1.24924	0.211577	0.627427	1.10875	0.211182	0.211577	0.211499
TMEM18	0.0571251	1.05879	0.125121	0.456558	0.647989	0.828525	1.35305	0.648363	0.647989	0.648005
SNTG2	0.0182213	1.01839	0.0526489	0.346091	0.729274	0.918541	1.12909	0.731185	0.729274	0.729247
TPO	0.00854472	1.00858	0.0419726	0.203578	0.838683	0.928932	1.09506	0.83923	0.838683	0.838681
PXDN	0.0565548	1.05818	0.0458972	1.23221	0.217872	0.96715	1.15779	0.21711	0.217872	0.217724
MYT1L	0.0566732	1.05831	0.061358	0.923648	0.35567	0.938393	1.19355	0.375887	0.35567	0.354688
ADI1	-0.121496	0.885594	0.105403	-1.15268	0.249041	0.720303	1.08882	0.248744	0.249041	0.249279
RNASEH1	-0.21915	0.803201	0.14177	-1.54581	0.12215	0.608344	1.06047	0.122197	0.12215	0.122049
RPS7	-0.17474	0.839675	0.099702	-1.75262	0.0796665	0.690629	1.02089	0.0768572	0.0796665	0.0797074
COLEC11	-0.0499022	0.951322	0.0418502	-1.1924	0.233105	0.876405	1.03264	0.234921	0.233105	0.233074
ALLC	-0.0517522	0.949564	0.0949272	-0.545178	0.585631	0.788355	1.14374	0.58061	0.585631	0.585562
SOX11	-0.00754524	0.992483	0.0267437	-0.282132	0.777842	0.9418	1.04589	0.777197	0.777842	0.777835
CMPK2	0.0555665	1.05714	0.0554833	1.0015	0.316585	0.948211	1.17858	0.315252	0.316585	0.316667
RSAD2	0.0171495	1.0173	0.0462457	0.370835	0.710761	0.929145	1.11381	0.710733	0.710761	0.710763
RNF144A	0.0239523	1.02424	0.0700157	0.342099	0.732277	0.892904	1.1749	0.731613	0.732277	0.732279
ID2	0.0345392	1.03514	0.0757205	0.45614	0.648289	0.892374	1.20075	0.647497	0.648289	0.648311
KIDINS220	-0.0633635	0.938602	0.127183	-0.498208	0.618338	0.731515	1.20431	0.620176	0.618338	0.61835
MBOAT2	0.15012	1.16197	0.0722703	2.0772	0.0377831	1.00851	1.33879	0.0343109	0.0377831	0.0382294
ASAP2	0.0869437	1.09084	0.101262	0.858597	0.390563	0.894467	1.33031	0.385756	0.390563	0.390702
ITGB1BP1	-0.0473215	0.953781	0.147809	-0.320154	0.748852	0.713894	1.27428	0.74895	0.748852	0.748857
CPSF3	-0.116216	0.890283	0.143946	-0.807354	0.419462	0.67143	1.18047	0.419458	0.419462	0.419446
IAH1	-0.0878813	0.91587	0.114209	-0.769479	0.441609	0.732182	1.14564	0.439932	0.441609	0.441658
ADAM17	0.0240099	1.0243	0.0991949	0.242048	0.808743	0.84332	1.24412	0.808746	0.808743	0.808742
YWHAQ	0.0645644	1.06669	0.124541	0.518421	0.604165	0.835662	1.3616	0.604388	0.604165	0.604142
TAF1B	-0.0052432	0.994771	0.123634	-0.0424089	0.966173	0.780702	1.26754	0.966177	0.966173	0.966173
GRHL1	-0.0746136	0.928102	0.0614547	-1.21412	0.224701	0.822783	1.0469	0.228687	0.224701	0.224638
KLF11	0.0191997	1.01939	0.120712	0.159054	0.873626	0.804615	1.29148	0.873578	0.873626	0.873626
CYS1	-0.0250923	0.97522	0.0458633	-0.54711	0.584303	0.891382	1.06694	0.584715	0.584303	0.584288
RRM2	-0.136037	0.872811	0.0842087	-1.61547	0.106209	0.740017	1.02943	0.11077	0.106209	0.106777
HPCAL1	0.186452	1.20497	0.105586	1.76589	0.0774148	0.979717	1.48201	0.0778036	0.0774148	0.0777152
ODC1	-0.0704468	0.931977	0.0508535	-1.38529	0.165964	0.843566	1.02966	0.162856	0.165964	0.165727
NOL10	-0.253113	0.776381	0.154455	-1.63875	0.101266	0.573591	1.05086	0.10214	0.101266	0.101096
ATP6V1C2	-0.00847178	0.991564	0.0711742	-0.119029	0.905253	0.862457	1.14	0.905073	0.905253	0.905253
PDIA6	0.0866952	1.09056	0.125211	0.692395	0.488689	0.853241	1.3939	0.48971	0.488689	0.488691
KCNF1	0.0160916	1.01622	0.0446674	0.360254	0.718657	0.931038	1.1092	0.719809	0.718657	0.718655
C2orf50	0.0461154	1.0472	0.0541633	0.851413	0.39454	0.941724	1.16448	0.396978	0.39454	0.394466
ROCK2	0.122706	1.13055	0.1049	1.16975	0.242102	0.920449	1.38861	0.240764	0.242102	0.242278
E2F6	-0.0534141	0.947987	0.126409	-0.42255	0.672624	0.739951	1.21451	0.672697	0.672624	0.672619
GREB1	0.055919	1.05751	0.0479089	1.16719	0.243132	0.962732	1.16162	0.2435	0.243132	0.243066
NTSR2	-0.148566	0.861943	0.102733	-1.44614	0.148138	0.704745	1.0542	0.125453	0.148138	0.147456
LPIN1	0.0178887	1.01805	0.0772936	0.231438	0.816974	0.874936	1.18457	0.816916	0.816974	0.816984
TRIB2	-0.0398112	0.960971	0.0684863	-0.581302	0.561037	0.840262	1.09902	0.563176	0.561037	0.56104
NBAS	0.0497123	1.05097	0.142714	0.348335	0.727589	0.794532	1.39017	0.728463	0.727589	0.727642
DDX1	-0.165675	0.847322	0.139977	-1.18358	0.236578	0.64402	1.1148	0.239116	0.236578	0.23875
MYCN	0.0246886	1.025	0.0322369	0.765848	0.443767	0.962237	1.09185	0.447885	0.443767	0.443689
RAD51AP2	-0.0453658	0.955648	0.0538654	-0.842206	0.399673	0.859899	1.06206	0.400301	0.399673	0.39963
VSNL1	-0.0252529	0.975063	0.0358139	-0.705113	0.48074	0.908967	1.04597	0.486379	0.48074	0.480653
SMC6	-0.283503	0.753141	0.112124	-2.52849	0.0114556	0.604556	0.938244	0.0107884	0.0114556	0.0114683
GEN1	-0.136914	0.872045	0.0982405	-1.39366	0.163421	0.719311	1.05721	0.164955	0.163421	0.16342
MSGN1	-0.157911	0.853926	0.0612368	-2.5787	0.00991743	0.757348	0.96282	0.00545196	0.00991743	0.00974356
KCNS3	-0.0759865	0.926829	0.0588078	-1.29212	0.196317	0.825928	1.04006	0.201649	0.196317	0.196259
RDH14	0.0907182	1.09496	0.155256	0.584314	0.559009	0.807689	1.48441	0.559439	0.559009	0.559029
NT5C1B	-0.00149082	0.99851	0.0751655	-0.0198338	0.984176	0.861731	1.157	0.984176	0.984176	0.984176
OSR1	0.0413065	1.04217	0.0529953	0.779437	0.435722	0.939355	1.15624	0.436131	0.435722	0.435793
TTC32	-0.157026	0.854681	0.0793132	-1.97983	0.0477228	0.731632	0.998426	0.0491729	0.0477228	0.0476861
WDR35	0.0865828	1.09044	0.106089	0.816133	0.414424	0.885726	1.34247	0.412463	0.414424	0.414468
MATN3	-0.0230881	0.977176	0.0401032	-0.575719	0.564805	0.903311	1.05708	0.564063	0.564805	0.564821
LAPTM4A	-0.118468	0.88828	0.153045	-0.774072	0.438888	0.658078	1.19901	0.438573	0.438888	0.438895
SDC1	-0.0250811	0.975231	0.0745698	-0.336344	0.736612	0.842623	1.12871	0.737694	0.736612	0.736616
PUM2	-0.142625	0.867079	0.184516	-0.772968	0.439541	0.603946	1.24486	0.440828	0.439541	0.439561
RHOB	0.0246633	1.02497	0.080743	0.305454	0.76002	0.874949	1.20071	0.760144	0.76002	0.760022
HS1BP3	0.0406885	1.04153	0.135275	0.300783	0.76358	0.798959	1.35774	0.763816	0.76358	0.763581
GDF7	0.082477	1.08597	0.0824052	1.00087	0.316889	0.924008	1.27633	0.329739	0.316889	0.31709
APOB	0.0880148	1.092	0.0427445	2.05909	0.0394858	1.00425	1.18743	0.0455792	0.0394858	0.0397596
KLHL29	0.0422278	1.04313	0.0528802	0.798557	0.424547	0.940432	1.15705	0.421536	0.424547	0.424445
ATAD2B	-0.0811117	0.922091	0.133669	-0.606809	0.543977	0.709568	1.19827	0.545234	0.543977	0.543975
UBXN2A	0.0350163	1.03564	0.118925	0.294439	0.768422	0.82031	1.30749	0.768259	0.768422	0.768418
MFSD2B	-0.0724986	0.930067	0.0764588	-0.948204	0.343026	0.800631	1.08043	0.350785	0.343026	0.343603
FKBP1B	-0.0154568	0.984662	0.0601967	-0.256771	0.797355	0.87508	1.10797	0.79728	0.797355	0.797355
TP53I3	0.0202014	1.02041	0.0778998	0.259325	0.795384	0.875921	1.18873	0.79542	0.795384	0.79539
PFN4	-0.0211907	0.979032	0.0652016	-0.325003	0.745179	0.861583	1.11249	0.745262	0.745179	0.745172
ITSN2	0.0843365	1.08799	0.138101	0.610688	0.541406	0.829994	1.42619	0.541063	0.541406	0.541429
NCOA1	0.119846	1.12732	0.124482	0.96276	0.335668	0.883262	1.43882	0.334062	0.335668	0.335713
CENPO	-0.0848804	0.918622	0.114127	-0.743733	0.457038	0.7345	1.1489	0.460243	0.457038	0.457055
ADCY3	-0.122549	0.884663	0.0979297	-1.25139	0.210791	0.730163	1.07185	0.215074	0.210791	0.210841
DNAJC27	0.0400578	1.04087	0.132813	0.301611	0.762949	0.802318	1.35035	0.762892	0.762949	0.762948
EFR3B	0.0726715	1.07538	0.0473271	1.53552	0.124657	0.980113	1.1799	0.127204	0.124657	0.124528
POMC	-0.0262907	0.974052	0.0308908	-0.851086	0.394721	0.916828	1.03485	0.3945	0.394721	0.394603
DNMT3A	0.049164	1.05039	0.108971	0.451166	0.65187	0.84839	1.30049	0.652272	0.65187	0.651869
DTNB	-0.120644	0.886349	0.101077	-1.19358	0.232642	0.727056	1.08054	0.235001	0.232642	0.232559
ASXL2	0.111898	1.1184	0.105958	1.05605	0.290943	0.908667	1.37654	0.286399	0.290943	0.291057
KIF3C	0.0392313	1.04001	0.0798618	0.491239	0.623257	0.889323	1.21623	0.62355	0.623257	0.623271
RAB10	0.0451404	1.04617	0.149697	0.301546	0.762998	0.780157	1.4029	0.763014	0.762998	0.762999
HADHA	-0.0380973	0.962619	0.180347	-0.211244	0.832697	0.675994	1.37078	0.832717	0.832697	0.832697
HADHB	-0.101943	0.903081	0.180737	-0.564037	0.572729	0.633699	1.28698	0.572475	0.572729	0.572729
OTOF	0.0076161	1.00765	0.0393588	0.193504	0.846564	0.932836	1.08845	0.84687	0.846564	0.846563
CIB4	0.492731	1.63678	0.246673	1.99751	0.04577	1.0093	2.65435	0.0626981	0.04577	0.0441768
KCNK3	0.0892472	1.09335	0.0372266	2.39741	0.0165116	1.01642	1.17611	0.0160735	0.0165116	0.0165252
CENPA	-0.110561	0.895332	0.0833027	-1.32722	0.184436	0.76046	1.05412	0.191976	0.184436	0.184605
DPYSL5	-0.00280326	0.997201	0.0269438	-0.104041	0.917137	0.945906	1.05128	0.916991	0.917137	0.917136
MAPRE3	-0.00169576	0.998306	0.0731826	-0.0231716	0.981513	0.864909	1.15228	0.981517	0.981513	0.981513
TMEM214	0.125563	1.13379	0.162505	0.772675	0.439715	0.824531	1.55903	0.441191	0.439715	0.439742
AGBL5	0.0878663	1.09184	0.10671	0.823413	0.410273	0.885785	1.34583	0.411564	0.410273	0.410213
OST4	-0.0360679	0.964575	0.128861	-0.279897	0.779556	0.749288	1.24172	0.779129	0.779556	0.779559
EMILIN1	0.0393231	1.04011	0.0483642	0.813063	0.416182	0.946041	1.14352	0.415293	0.416182	0.416153
KHK	-0.0574167	0.944201	0.0689278	-0.832998	0.404846	0.824884	1.08078	0.406596	0.404846	0.404842
CGREF1	-0.0131324	0.986953	0.0410361	-0.320021	0.748953	0.910682	1.06961	0.749407	0.748953	0.748946
ABHD1	-0.0402054	0.960592	0.0475117	-0.846221	0.397429	0.875179	1.05434	0.396362	0.397429	0.397304
PREB	0.0817279	1.08516	0.163481	0.499924	0.617129	0.78766	1.49503	0.618068	0.617129	0.617171
TCF23	0.636885	1.89058	0.23905	2.66424	0.00771633	1.18336	3.02047	0.0145933	0.00771633	0.00686721
SLC5A6	0.0171453	1.01729	0.102924	0.166583	0.867699	0.831452	1.24467	0.867871	0.867699	0.8677
CAD	-0.0488603	0.952314	0.102687	-0.475819	0.634203	0.778705	1.16463	0.635389	0.634203	0.634224
SLC30A3	-0.0690159	0.933312	0.0355463	-1.94158	0.0521884	0.870502	1.00065	0.049352	0.0521884	0.0519078
DNAJC5G	-0.0538011	0.947621	0.0962995	-0.558685	0.576377	0.784629	1.14447	0.568077	0.576377	0.57631
TRIM54	-0.0120714	0.988001	0.0387688	-0.31137	0.755519	0.915709	1.066	0.754086	0.755519	0.755507
UCN	0.0358192	1.03647	0.0698885	0.51252	0.608287	0.903789	1.18863	0.609692	0.608287	0.608282
MPV17	-0.0648869	0.937173	0.151779	-0.427511	0.669007	0.696027	1.26187	0.668315	0.669007	0.669008
GTF3C2	-0.073848	0.928813	0.18505	-0.399072	0.68984	0.64627	1.33488	0.690018	0.68984	0.68986
EIF2B4	-0.160682	0.851563	0.183944	-0.873538	0.38237	0.593805	1.22121	0.381372	0.38237	0.382317
SNX17	-0.0217439	0.978491	0.162681	-0.13366	0.893671	0.711349	1.34596	0.89359	0.893671	0.893672
ZNF513	-0.0740815	0.928596	0.125562	-0.590001	0.55519	0.72602	1.1877	0.556646	0.55519	0.555245
PPM1G	-0.22457	0.79886	0.162072	-1.38562	0.165864	0.581453	1.09756	0.16518	0.165864	0.166003
NRBP1	-0.01516	0.984954	0.193714	-0.0782595	0.937622	0.673793	1.43981	0.937606	0.937622	0.937622
KRTCAP3	0.0264131	1.02676	0.0481877	0.548129	0.583603	0.93423	1.12847	0.578295	0.583603	0.583592
IFT172	-0.0232076	0.97706	0.099425	-0.233418	0.815437	0.804063	1.18728	0.815378	0.815437	0.815435
FNDC4	-0.0366627	0.964001	0.0600934	-0.610096	0.541798	0.856892	1.0845	0.541593	0.541798	0.541813
GCKR	-0.0341301	0.966446	0.0704323	-0.48458	0.627974	0.841832	1.10951	0.624692	0.627974	0.62801
C2orf16	0.119114	1.1265	0.081401	1.4633	0.143386	0.960377	1.32135	0.142367	0.143386	0.143492
ZNF512	-0.184563	0.831467	0.106768	-1.72865	0.0838724	0.674473	1.025	0.0849834	0.0838724	0.0839921
CCDC121	-0.045648	0.955378	0.107248	-0.425631	0.670377	0.774258	1.17887	0.670694	0.670377	0.670385
GPN1	-0.0369606	0.963714	0.145198	-0.254553	0.799068	0.72503	1.28098	0.798752	0.799068	0.799069
SUPT7L	-0.0598907	0.941867	0.208266	-0.287569	0.773677	0.626201	1.41666	0.773696	0.773677	0.773679
SLC4A1AP	-0.176712	0.838021	0.200836	-0.879883	0.378923	0.565331	1.24224	0.378797	0.378923	0.378977
MRPL33	-0.139327	0.869943	0.130734	-1.06573	0.286545	0.673302	1.12401	0.283819	0.286545	0.286715
RBKS	0.0445138	1.04552	0.0775393	0.574081	0.565913	0.898112	1.21712	0.564691	0.565913	0.565988
FOSL2	0.0700368	1.07255	0.109927	0.637119	0.524047	0.864662	1.33041	0.522772	0.524047	0.524091
PLB1	0.0128757	1.01296	0.0611786	0.210461	0.833308	0.898497	1.142	0.833415	0.833308	0.833309
PPP1CB	-0.154781	0.856603	0.134597	-1.14996	0.25016	0.657976	1.11519	0.248699	0.25016	0.250122
SPDYA	-0.143302	0.866493	0.0731791	-1.95823	0.0502028	0.750714	1.00013	0.053671	0.0502028	0.0507262
TRMT61B	-0.285079	0.751954	0.147766	-1.92927	0.0536977	0.562877	1.00455	0.052849	0.0536977	0.0536866
WDR43	-0.147009	0.863286	0.140405	-1.04704	0.295082	0.655605	1.13676	0.296128	0.295082	0.295128
CLIP4	-0.0645354	0.937503	0.0735163	-0.877838	0.380032	0.8117	1.0828	0.383276	0.380032	0.3801
ALK	-0.0470807	0.95401	0.0397747	-1.18369	0.236537	0.882464	1.03136	0.230082	0.236537	0.236475
YPEL5	0.0943707	1.09897	0.138784	0.679984	0.496514	0.837244	1.44251	0.498299	0.496514	0.49657
LBH	-0.0805398	0.922618	0.0774231	-1.04026	0.298221	0.792719	1.0738	0.301863	0.298221	0.298234
LCLAT1	-0.240815	0.785987	0.121429	-1.98318	0.0473471	0.61952	0.997185	0.0482206	0.0473471	0.0474524
CAPN13	0.0164868	1.01662	0.0278778	0.591396	0.554255	0.962566	1.07372	0.553315	0.554255	0.55423
GALNT14	-0.058504	0.943174	0.0340186	-1.71976	0.0854755	0.882339	1.0082	0.0914487	0.0854755	0.0851321
CAPN14	-0.0023498	0.997653	0.0358005	-0.0656361	0.947668	0.93005	1.07017	0.94764	0.947668	0.947668
EHD3	-0.0763237	0.926516	0.0874145	-0.873125	0.382595	0.780631	1.09966	0.384561	0.382595	0.38261
XDH	0.0557368	1.05732	0.0403247	1.3822	0.16691	0.976971	1.14428	0.164261	0.16691	0.166976
SRD5A2	-0.00359481	0.996412	0.0366338	-0.0981282	0.92183	0.927376	1.07059	0.921746	0.92183	0.92183
MEMO1	-0.146927	0.863357	0.129672	-1.13307	0.257187	0.669597	1.11319	0.254731	0.257187	0.257165
DPY30	-0.0734092	0.929221	0.134165	-0.547155	0.584272	0.71436	1.20871	0.583456	0.584272	0.584279
SPAST	-0.224302	0.799074	0.0982776	-2.28233	0.0224699	0.659072	0.968815	0.0226813	0.0224699	0.0222553
SLC30A6	0.0278283	1.02822	0.136296	0.204175	0.838216	0.787173	1.34308	0.838078	0.838216	0.838215
NLRC4	0.0908777	1.09514	0.0667103	1.36227	0.173112	0.960912	1.24811	0.175249	0.173112	0.173097
YIPF4	-0.1282	0.879677	0.160925	-0.796645	0.425657	0.641717	1.20588	0.425686	0.425657	0.425618
BIRC6	-0.00278484	0.997219	0.142991	-0.0194757	0.984462	0.753489	1.31979	0.984464	0.984462	0.984462
TTC27	0.088309	1.09233	0.14838	0.595153	0.551741	0.816678	1.46101	0.551749	0.551741	0.551715
LTBP1	0.0117992	1.01187	0.0584585	0.201839	0.840043	0.902328	1.13471	0.840017	0.840043	0.840043
RASGRP3	0.114485	1.1213	0.0688833	1.66201	0.0965103	0.979685	1.28338	0.0970222	0.0965103	0.0967015
FAM98A	-0.207579	0.812549	0.171355	-1.2114	0.225742	0.580754	1.13686	0.223789	0.225742	0.225759
CRIM1	0.124272	1.13232	0.0961665	1.29226	0.196266	0.937808	1.36719	0.1938	0.196266	0.196628
FEZ2	-0.00872259	0.991315	0.174504	-0.049985	0.960134	0.704164	1.39556	0.960134	0.960134	0.960134
VIT	-0.00402339	0.995985	0.0288943	-0.139245	0.889256	0.941148	1.05402	0.889052	0.889256	0.889255
STRN	0.118624	1.12595	0.110016	1.07824	0.280926	0.907553	1.39689	0.278125	0.280926	0.280933
HEATR5B	0.00584912	1.00587	0.151751	0.0385441	0.969254	0.747084	1.35429	0.969247	0.969254	0.969254
EIF2AK2	0.0824652	1.08596	0.101163	0.815174	0.414973	0.890644	1.32411	0.414844	0.414973	0.415007
SULT6B1	0.294731	1.34277	0.492223	0.598776	0.549323	0.511705	3.52355	0.563776	0.549323	0.548508
CEBPZ	-0.128116	0.879752	0.146776	-0.872865	0.382737	0.659818	1.17299	0.383805	0.382737	0.382778
PRKD3	0.116972	1.12409	0.117891	0.992206	0.321097	0.892178	1.41628	0.315718	0.321097	0.321539
QPCT	0.0665767	1.06884	0.0441715	1.50723	0.131751	0.980201	1.1655	0.133658	0.131751	0.131733
CDC42EP3	0.0468188	1.04793	0.0714499	0.655268	0.512296	0.910993	1.20546	0.51051	0.512296	0.512408
CYP1B1	0.0578068	1.05951	0.045199	1.27894	0.200919	0.969687	1.15765	0.201212	0.200919	0.201193
ATL2	-0.0389247	0.961823	0.116352	-0.334542	0.737971	0.765695	1.20819	0.738016	0.737971	0.737971
GALM	-0.000898345	0.999102	0.0720449	-0.0124692	0.990051	0.867531	1.15063	0.990051	0.990051	0.990051
GEMIN6	-0.20695	0.81306	0.112635	-1.83735	0.0661586	0.652	1.01391	0.0665523	0.0661586	0.0662732
DHX57	-0.103011	0.902117	0.152126	-0.677145	0.498314	0.669535	1.21549	0.499033	0.498314	0.498286
MORN2	1.07863e-05	1.00001	0.109593	9.84213e-05	0.999921	0.806713	1.23963	0.999921	0.999921	0.999921
ARHGEF33	0.101321	1.10663	0.0512877	1.97554	0.0482073	1.0008	1.22366	0.0512937	0.0482073	0.0480249
SOS1	0.139384	1.14957	0.149539	0.932093	0.351288	0.857524	1.54107	0.35252	0.351288	0.351622
CDKL4	0.0376435	1.03836	0.0774267	0.486182	0.626838	0.89216	1.20852	0.631686	0.626838	0.626788
MAP4K3	-0.036575	0.964086	0.149037	-0.245409	0.80614	0.719872	1.29115	0.806253	0.80614	0.806143
THUMPD2	-0.245371	0.782414	0.138523	-1.77134	0.0765034	0.596384	1.02647	0.0749371	0.0765034	0.0764509
SLC8A1	0.104001	1.1096	0.062687	1.65905	0.0971056	0.981313	1.25466	0.0936255	0.0971056	0.0971169
PKDCC	0.0548901	1.05642	0.0451242	1.21642	0.223824	0.967005	1.15411	0.22427	0.223824	0.224096
EML4	0.0897844	1.09394	0.126823	0.707948	0.478977	0.85318	1.40264	0.481098	0.478977	0.479139
COX7A2L	-0.110795	0.895122	0.129097	-0.85823	0.390766	0.695015	1.15284	0.387126	0.390766	0.390788
KCNG3	-0.0937698	0.910492	0.0425926	-2.20155	0.027697	0.837571	0.989763	0.0294863	0.027697	0.027476
MTA3	0.132298	1.14145	0.144901	0.913024	0.36123	0.859243	1.51634	0.364217	0.36123	0.361319
OXER1	-0.0548714	0.946607	0.0541533	-1.01326	0.310936	0.851284	1.0526	0.312141	0.310936	0.310895
HAAO	-0.0134564	0.986634	0.0565126	-0.238113	0.811794	0.883186	1.1022	0.812113	0.811794	0.811793
ZFP36L2	0.148678	1.1603	0.0827661	1.79636	0.0724371	0.98655	1.36465	0.0725865	0.0724371	0.0721849
THADA	-0.0475213	0.95359	0.198441	-0.239473	0.810739	0.646321	1.40694	0.810673	0.810739	0.810739
PLEKHH2	0.0113863	1.01145	0.0537613	0.211794	0.832268	0.910297	1.12385	0.83225	0.832268	0.832268
DYNC2LI1	0.0693547	1.07182	0.123709	0.560629	0.575051	0.841045	1.36591	0.574847	0.575051	0.575054
ABCG5	-0.0707214	0.931721	0.0698796	-1.01205	0.311516	0.812465	1.06848	0.303709	0.311516	0.311746
ABCG8	0.0023524	1.00236	0.0636694	0.0369472	0.970527	0.884761	1.13558	0.97055	0.970527	0.970527
LRPPRC	-0.0915698	0.912498	0.129236	-0.708546	0.478606	0.708314	1.17554	0.478619	0.478606	0.478625
PPM1B	-0.160774	0.851485	0.171178	-0.939217	0.34762	0.608793	1.19092	0.34853	0.34762	0.347703
SLC3A1	-0.0328245	0.967708	0.0950248	-0.345431	0.72977	0.803266	1.16582	0.729527	0.72977	0.729787
PREPL	-0.0517196	0.949595	0.135779	-0.38091	0.70327	0.727718	1.23912	0.703103	0.70327	0.703279
SIX3	-0.00830122	0.991733	0.0314771	-0.263722	0.791994	0.932398	1.05484	0.791351	0.791994	0.791986
SIX2	-0.0283573	0.972041	0.0305696	-0.927631	0.353599	0.915511	1.03206	0.357117	0.353599	0.353466
SRBD1	-0.174841	0.839591	0.156021	-1.12062	0.262448	0.61839	1.13992	0.262756	0.262448	0.262652
PRKCE	0.0163718	1.01651	0.104085	0.157292	0.875014	0.828921	1.24654	0.874936	0.875014	0.875016
EPAS1	0.051519	1.05287	0.0674714	0.763568	0.445125	0.92245	1.20173	0.4454	0.445125	0.445091
ATP6V1E2	-0.0441549	0.956806	0.0788678	-0.55986	0.575575	0.819769	1.11675	0.575597	0.575575	0.575581
RHOQ	0.0991919	1.10428	0.112914	0.878471	0.379688	0.885046	1.37782	0.380869	0.379688	0.379688
PIGF	-0.130593	0.877575	0.11358	-1.14978	0.250234	0.702432	1.09639	0.248488	0.250234	0.250414
CRIPT	-0.081474	0.921757	0.118635	-0.686759	0.492234	0.730523	1.16305	0.490078	0.492234	0.492264
SOCS5	0.020195	1.0204	0.143679	0.140556	0.888221	0.769964	1.35229	0.888258	0.888221	0.888221
MCFD2	0.182425	1.20012	0.14532	1.25533	0.209359	0.902671	1.59559	0.21061	0.209359	0.209535
TTC7A	0.0732882	1.07604	0.11566	0.633652	0.526308	0.857786	1.34983	0.525671	0.526308	0.526373
CALM2	-0.0996071	0.905193	0.126268	-0.788856	0.430196	0.706744	1.15937	0.427294	0.430196	0.430195
EPCAM	-0.0476963	0.953423	0.0550228	-0.866845	0.386027	0.855954	1.06199	0.38958	0.386027	0.386091
MSH2	-0.144243	0.865677	0.111159	-1.29763	0.194416	0.696205	1.0764	0.192293	0.194416	0.194487
KCNK12	0.0203465	1.02055	0.0527092	0.386013	0.699487	0.920386	1.13163	0.700367	0.699487	0.699483
MSH6	-0.113324	0.892861	0.104606	-1.08335	0.278655	0.72735	1.09604	0.278671	0.278655	0.278648
FBXO11	-0.135984	0.872857	0.163706	-0.830658	0.406167	0.63328	1.20307	0.401641	0.406167	0.406254
FOXN2	-0.0826442	0.920679	0.101777	-0.81201	0.416786	0.75418	1.12393	0.414667	0.416786	0.416889
STON1	0.0581135	1.05984	0.0628863	0.924103	0.355433	0.936935	1.19886	0.354157	0.355433	0.355398
STON1-GTF2A1L	0.00379162	1.0038	0.0406528	0.0932682	0.925691	0.926921	1.08705	0.925744	0.925691	0.92569
GTF2A1L	-0.00299756	0.997007	0.0471093	-0.0636299	0.949265	0.909073	1.09345	0.949262	0.949265	0.949265
LHCGR	0.0972199	1.1021	0.116999	0.830949	0.406002	0.876259	1.38615	0.42067	0.406002	0.405674
FSHR	-0.0581125	0.943544	0.199639	-0.291089	0.770984	0.638013	1.39539	0.766077	0.770984	0.770908
NRXN1	0.00756653	1.0076	0.0274786	0.275361	0.783039	0.954765	1.06335	0.783498	0.783039	0.783033
ASB3	-0.151711	0.859237	0.175479	-0.864554	0.387284	0.609179	1.21194	0.38452	0.387284	0.387448
CHAC2	-0.145639	0.86447	0.0726296	-2.00523	0.0449388	0.749769	0.996718	0.0455599	0.0449388	0.0449811
ERLEC1	0.127105	1.13554	0.132091	0.962252	0.335923	0.876526	1.47108	0.33897	0.335923	0.336069
GPR75	-0.08148	0.921751	0.0757292	-1.07594	0.281955	0.794608	1.06924	0.28272	0.281955	0.282081
PSME4	-0.126407	0.881256	0.158387	-0.798093	0.424816	0.646075	1.20205	0.425121	0.424816	0.424894
ACYP2	0.141077	1.15151	0.0946325	1.49079	0.136017	0.956572	1.38618	0.134254	0.136017	0.136054
TSPYL6	0.00394581	1.00395	0.0948009	0.0416221	0.9668	0.833718	1.20895	0.966882	0.9668	0.9668
C2orf73	-0.00844747	0.991588	0.0664295	-0.127164	0.89881	0.870535	1.12947	0.898607	0.89881	0.89881
SPTBN1	0.167087	1.18186	0.125872	1.32744	0.184364	0.923469	1.51254	0.182702	0.184364	0.184377
EML6	-0.0278824	0.972503	0.0466788	-0.597325	0.550291	0.887478	1.06567	0.550211	0.550291	0.550372
RTN4	0.126765	1.13515	0.144235	0.878878	0.379468	0.855619	1.506	0.380517	0.379468	0.379637
RPS27A	-0.166089	0.846971	0.113832	-1.45907	0.144546	0.677601	1.05868	0.143067	0.144546	0.144473
MTIF2	-0.186947	0.829488	0.146266	-1.27813	0.201205	0.622742	1.10487	0.198885	0.201205	0.20127
CCDC88A	-0.0531907	0.948199	0.0890828	-0.597093	0.550445	0.796292	1.12909	0.552022	0.550445	0.550448
PNPT1	-0.131563	0.876724	0.120662	-1.09034	0.275562	0.692078	1.11063	0.273138	0.275562	0.275586
EFEMP1	0.00588278	1.0059	0.0490264	0.119992	0.904489	0.913742	1.10735	0.904457	0.904489	0.904489
CCDC85A	0.0541048	1.0556	0.0512012	1.05671	0.290644	0.954805	1.16702	0.29123	0.290644	0.290519
VRK2	-0.019898	0.980299	0.113196	-0.175784	0.860464	0.785246	1.2238	0.860104	0.860464	0.860468
FANCL	-0.0817296	0.921521	0.0960761	-0.850675	0.39495	0.763353	1.11246	0.395595	0.39495	0.395006
BCL11A	-0.0371055	0.963575	0.0474272	-0.782366	0.434	0.878042	1.05744	0.438792	0.434	0.434007
PAPOLG	0.0554033	1.05697	0.137711	0.402315	0.687452	0.80694	1.38446	0.689026	0.687452	0.687488
REL	0.0812483	1.08464	0.0836386	0.971421	0.331339	0.920645	1.27785	0.329207	0.331339	0.331396
PUS10	0.0018751	1.00188	0.108982	0.0172056	0.986273	0.809187	1.24045	0.986273	0.986273	0.986273
PEX13	0.0873988	1.09133	0.132666	0.658788	0.510032	0.841456	1.41541	0.513833	0.510032	0.510122
C2orf74	0.00576583	1.00578	0.0478385	0.120527	0.904066	0.915765	1.10465	0.903997	0.904066	0.904065
USP34	-0.0018228	0.998179	0.129777	-0.0140456	0.988794	0.774002	1.28729	0.988794	0.988794	0.988794
XPO1	-0.166979	0.846218	0.15568	-1.07258	0.283461	0.623688	1.14815	0.28199	0.283461	0.283538
FAM161A	-0.0246882	0.975614	0.0840721	-0.293655	0.769022	0.8274	1.15038	0.76882	0.769022	0.769019
CCT4	-0.0457249	0.955305	0.117342	-0.389671	0.69678	0.759032	1.20233	0.69603	0.69678	0.696785
COMMD1	0.00647071	1.00649	0.114041	0.05674	0.954752	0.804893	1.25858	0.954765	0.954752	0.954752
B3GNT2	-0.111604	0.894398	0.108413	-1.02944	0.303275	0.723185	1.10615	0.300446	0.303275	0.303312
TMEM17	-0.0596829	0.942063	0.0812658	-0.734416	0.462695	0.803353	1.10472	0.462589	0.462695	0.462737
EHBP1	-0.00730712	0.99272	0.106559	-0.0685736	0.945329	0.805608	1.22329	0.94531	0.945329	0.945329
OTX1	-0.0895639	0.91433	0.0455429	-1.96658	0.0492314	0.836251	0.999699	0.0551988	0.0492314	0.0497865
MDH1	-0.298235	0.742127	0.136588	-2.18346	0.0290019	0.567824	0.969934	0.0258652	0.0290019	0.0292411
UGP2	-0.0999493	0.904883	0.133299	-0.749815	0.453366	0.696833	1.17505	0.449411	0.453366	0.453454
VPS54	-0.0342459	0.966334	0.142585	-0.24018	0.810191	0.730734	1.2779	0.809933	0.810191	0.810196
PELI1	-0.138959	0.870264	0.0873904	-1.5901	0.111813	0.73327	1.03285	0.109515	0.111813	0.111692
AFTPH	-0.0657975	0.93632	0.168619	-0.390214	0.696378	0.672815	1.30303	0.695547	0.696378	0.696405
SERTAD2	0.00456754	1.00458	0.102588	0.0445233	0.964487	0.821601	1.22831	0.964492	0.964487	0.964487
SLC1A4	-0.00583499	0.994182	0.0622897	-0.093675	0.925367	0.879923	1.12328	0.925409	0.925367	0.925367
CEP68	-0.154937	0.856469	0.114508	-1.35306	0.176036	0.684293	1.07197	0.176042	0.176036	0.176239
RAB1A	-0.119682	0.887202	0.170764	-0.700864	0.483388	0.634846	1.23987	0.482522	0.483388	0.483501
ACTR2	-0.108019	0.89761	0.179636	-0.601323	0.547625	0.631221	1.27642	0.545945	0.547625	0.547647
SPRED2	-0.00302245	0.996982	0.119871	-0.0252142	0.979884	0.788231	1.26102	0.979885	0.979884	0.979884
MEIS1	-0.0599019	0.941857	0.0729417	-0.821229	0.411516	0.816388	1.08661	0.410857	0.411516	0.411505
ETAA1	-0.167156	0.846068	0.136194	-1.22733	0.219697	0.647852	1.10493	0.218415	0.219697	0.219781
C1D	-0.285484	0.751651	0.111357	-2.56369	0.0103566	0.604267	0.934981	0.0100009	0.0103566	0.0105752
PNO1	-0.190464	0.826576	0.118306	-1.60993	0.107414	0.655512	1.04228	0.105526	0.107414	0.107571
PPP3R1	-0.0469597	0.954126	0.156106	-0.30082	0.763552	0.702632	1.29564	0.763249	0.763552	0.763552
CNRIP1	0.0755153	1.07844	0.0709375	1.06453	0.287087	0.938456	1.2393	0.286849	0.287087	0.286994
PLEK	0.0209705	1.02119	0.0534296	0.392488	0.694698	0.919661	1.13393	0.694454	0.694698	0.694697
FBXO48	0.0397144	1.04051	0.108323	0.36663	0.713895	0.841479	1.28663	0.713564	0.713895	0.713895
APLF	0.0928244	1.09727	0.076116	1.21951	0.22265	0.945198	1.27381	0.217939	0.22265	0.222471
PROKR1	0.0337944	1.03437	0.0735212	0.459654	0.645764	0.895561	1.1947	0.648564	0.645764	0.645735
ARHGAP25	-0.00597486	0.994043	0.0853536	-0.0700013	0.944193	0.840915	1.17506	0.944203	0.944193	0.944193
BMP10	0.128629	1.13727	0.172446	0.745911	0.455721	0.811104	1.59459	0.469028	0.455721	0.45545
GKN2	0.0607872	1.06267	0.030242	2.01003	0.0444283	1.00152	1.12756	0.0479323	0.0444283	0.0439618
GKN1	0.0244169	1.02472	0.114205	0.213799	0.830704	0.819205	1.28179	0.83256	0.830704	0.830713
ANTXR1	0.0410384	1.04189	0.0653799	0.627691	0.530207	0.916582	1.18433	0.529222	0.530207	0.530214
GFPT1	0.0836245	1.08722	0.116848	0.715669	0.474196	0.864682	1.36703	0.47636	0.474196	0.4742
NFU1	-0.124717	0.882747	0.125844	-0.991039	0.321667	0.689791	1.12968	0.319471	0.321667	0.321723
AAK1	-0.0330606	0.96748	0.111361	-0.296876	0.766561	0.77777	1.20346	0.766956	0.766561	0.766561
ANXA4	-0.0145624	0.985543	0.123726	-0.117699	0.906306	0.773321	1.256	0.906253	0.906306	0.906307
GMCL1	-0.17617	0.838476	0.121767	-1.44678	0.14796	0.660453	1.06448	0.147779	0.14796	0.148179
SNRNP27	-0.0468669	0.954214	0.175188	-0.267523	0.789066	0.676902	1.34514	0.788692	0.789066	0.78907
MXD1	0.0758274	1.07878	0.0894432	0.847771	0.396565	0.90531	1.28548	0.397278	0.396565	0.396549
ASPRV1	-0.0417191	0.959139	0.0520536	-0.801463	0.422864	0.866111	1.06216	0.418199	0.422864	0.422894
PCBP1	-0.109358	0.89641	0.203079	-0.5385	0.590232	0.602068	1.33465	0.588711	0.590232	0.590259
C2orf42	-0.391292	0.676183	0.184711	-2.11841	0.0341406	0.470802	0.971158	0.0334304	0.0341406	0.0341492
TIA1	-0.225665	0.797986	0.135372	-1.66699	0.0955161	0.61202	1.04046	0.095887	0.0955161	0.0957075
PCYOX1	-0.00922329	0.990819	0.127159	-0.0725332	0.942178	0.772247	1.27126	0.942189	0.942178	0.942178
[truncated: 14,411 more rows]
